# Supplementary material for: Pelvic Pain Symptoms and Inflammation Among Adolescents and Adults with and Without Endometriosis
Source: Int J Mol Sci. 2025 Jun 4;26(11):5377. doi: 10.3390/ijms26115377 (PMC12156163; doi:10.3390/ijms26115377)
Supplement: Supplementary file 1 [file ijms-26-05377-s001.zip]

Archive with 1 entries (1 files):
- ijms-3593018-supplementary.xlsx
