# Supplementary material for: Pelvic Pain Symptoms and Inflammation Among Adolescents and Adults with and Without Endometriosis
Source: Int J Mol Sci. 2025 Jun 4;26(11):5377. doi: 10.3390/ijms26115377 (PMC12156163; doi:10.3390/ijms26115377)
Supplement: Supplementary file 1 [file ijms-26-05377-s001.zip › ijms-3593018-supplementary.xlsx]

## Sheet: Table S1
Table S1. Cytokine and chemokine levels among A2A participants with and without endometriosis restricted to participants with questionnaire data on dysmenorrhea severity1
	Adjusting for age, body mass index, pain medication use within 48 hours of blood draw, and hormone use within 30 days of blood draw2						Additionally adjusting for dysmenorrhea severity3
Inflammation marker	Endometriosis		No Endometriosis		p-value		Endometriosis		No Endometriosis		p-value
	N	Geometric Mean (95% CI)	N	Geometric Mean (95% CI)			N	Geometric Mean (95% CI)	N	Geometric Mean (95% CI)
CRP	235 (37%)	1.37 (1.14, 1.64)	405 (63%)	1.26 (1.11, 1.44)	0.5		235 (37%)	1.34 (1.08, 1.65)	405 (63%)	1.28 (1.10, 1.48)	0.77
IL-6	244 (37%)	1.62 (1.49, 1.76)	422 (63%)	1.62 (1.52, 1.72)	0.97		244 (37%)	1.56 (1.41, 1.72)	422 (63%)	1.66 (1.55, 1.77)	0.38
IL-8	247 (37%)	5.12 (4.94, 5.31)	423 (63%)	4.83 (4.70, 4.96)	0.02		247 (37%)	5.06 (4.85, 5.28)	423 (63%)	4.86 (4.72, 5.01)	0.21
IL-10	242 (37%)	1.82 (1.73, 1.92)	419 (63%)	1.95 (1.87, 2.02)	0.06		242 (37%)	1.81 (1.70, 1.93)	419 (63%)	1.95 (1.87, 2.04)	0.1
MCP-1	247 (37%)	172.60 (166.16, 179.30)	423 (63%)	162.83 (158.36, 167.43)	0.02		247 (37%)	171.99 (164.36, 179.97)	423 (63%)	163.17 (158.13, 168.38)	0.11
MCP-4	192 (42%)	73.09 (66.56, 80.26)	263 (58%)	68.82 (63.67, 74.39)	0.37		192 (42%)	72.25 (64.80, 80.56)	263 (58%)	69.40 (63.57, 75.77)	0.63
TARC	186 (42%)	233.83 (209.11, 261.46)	258 (58%)	226.61 (206.64, 248.50)	0.69		186 (42%)	236.09 (207.55, 268.55)	258 (58%)	225.04 (202.99, 249.48)	0.62
IL-16	188 (42%)	124.01 (117.05, 131.38)	262 (58%)	121.03 (115.42, 126.92)	0.56		188 (42%)	123.20 (115.22, 131.73)	262 (58%)	121.60 (115.28, 128.27)	0.8
IP-10	242 (36%)	118.85 (111.40, 126.79)	423 (64%)	107.68 (102.74, 112.84)	0.02		242 (36%)	120.90 (111.94, 130.58)	423 (64%)	106.62 (101.16, 112.38)	0.02
1. Participants who reported not having a menstrual cycle in the past 3 months were excluded from the analyses as they did not have information on dysmenorrhea severity (CRP: 133 cases, 81 controls; IL-6: 140 cases, 82 controls, IL-8: 142 cases, 82 controls; IL-10: 140 cases, 82 controls, MCP-1: 142 cases, 81 controls, MCP-4: 115 cases, 32 controls, TARC: 113 cases, 30 controls, IL-16: 115 cases,…
2. Geometric means adjusted for age (continuous), BMI (under/normal weight, overweight, obese), hormone use within 30 days prior to blood draw (yes, no), pain medication use within 48 hours prior to blood draw (yes, no, missing)
3. Geometric means additionally adjusted for dysmenorrhea severity (none/mild, moderate, severe)

## Sheet: Table S2
Table S2. Cytokine and chemokine levels among A2A participants with and without endometriosis restricted to participants with questionnaire data on presence of acyclic pelvic pain in past 3 months
	Adjusting for age, body mass index, pain medication use within 48 hours of blood draw, and hormone use within 30 days of blood draw2						Additionally adjusting for presence of acyclic pelvic pain3
Inflammation marker	Endometriosis		No Endometriosis		p-value		Endometriosis		No Endometriosis		p-value
	N	Geometric Mean (95% CI)	N	Geometric Mean (95% CI)			N	Geometric Mean (95% CI)	N	Geometric Mean (95% CI)
CRP	352 (42%)	1.54 (1.33, 1.78)	477 (58%)	1.26 (1.11, 1.42)	0.06		352 (42%)	1.58 (1.35, 1.86)	477 (58%)	1.23 (1.08, 1.40)	0.04
IL-6	368 (43%)	1.58 (1.48, 1.69)	494 (57%)	1.62 (1.53, 1.72)	0.61		368 (43%)	1.57 (1.46, 1.68)	494 (57%)	1.64 (1.54, 1.74)	0.42
IL-8	373 (43%)	5.11 (4.96, 5.26)	495 (57%)	4.87 (4.75, 4.99)	0.03		373 (43%)	5.13 (4.97, 5.30)	495 (57%)	4.85 (4.72, 4.98)	0.02
IL-10	366 (43%)	1.83 (1.75, 1.91)	491 (57%)	1.97 (1.90, 2.04)	0.02		366 (43%)	1.85 (1.76, 1.94)	491 (57%)	1.95 (1.87, 2.02)	0.14
MCP-1	373 (43%)	172.83 (167.57, 178.25)	494 (57%)	164.83 (160.57, 169.21)	0.03		373 (43%)	171.96 (166.23, 177.89)	494 (57%)	165.46 (160.85, 170.20)	0.13
MCP-4	298 (51%)	76.85 (71.25, 82.89)	291 (49%)	69.73 (64.57, 75.29)	0.1		298 (51%)	75.20 (69.30, 81.60)	291 (49%)	71.29 (65.62, 77.46)	0.43
TARC	290 (51%)	229.56 (209.43, 251.64)	284 (49%)	228.98 (208.65, 251.28)	0.97		290 (51%)	225.95 (204.59, 249.53)	284 (49%)	232.72 (210.44, 257.36)	0.72
IL-16	294 (50%)	126.70 (120.80, 132.89)	290 (50%)	123.02 (117.25, 129.08)	0.43		294 (50%)	125.31 (118.99, 131.96)	290 (50%)	124.40 (118.08, 131.07)	0.87
IP-10	367 (43%)	119.46 (113.10, 126.17)	495 (57%)	109.13 (104.23, 114.26)	0.02		367 (43%)	119.25 (112.28, 126.65)	495 (57%)	109.27 (103.98, 114.82)	0.05
1. Participants with missing information on presence of acyclic pelvic pain included 16 cases and 10 controls from IL-6, IL-8, IL-10, MCP-1, and IP-10; 16 cases and 9 controls for CRP; and 9 cases and 4 controls for MCP-4 and TARC, and IL-16: 9 cases, 4 controls
2. Geometric means adjusted for age (continuous), BMI (under/normal weight, overweight, obese), hormone use within 30 days prior to blood draw (yes, no), pain medication use within 48 hours prior to blood draw (yes, no, missing)
3. Geometric means additionally adjusted for presence of acyclic pelvic pain in past 3 months (yes, no)

## Sheet: Table S3
Table S3. Association between endometriosis-related pain symptoms and circulating cytokine and chemokine levels among A2A participants with and without endometriosis
	C-Reactive Protein (CRP)							Interleukin-6 (IL-6)							Interleukin-8 (IL-8)							Interleukin-10 (IL-10)							Monocyte Chemotactic Protein-1 (MCP-1)							Monocyte Chemotactic Protein-4 (MCP-4)							TARC
			Age and BMI-adjusted model1		Additionally adjusted for hormone and pain medication use2					Age and BMI-adjusted model1		Additionally adjusted for hormone and pain medication use2					Age and BMI-adjusted model1		Additionally adjusted for hormone and pain medication use2					Age and BMI-adjusted model1		Additionally adjusted for hormone and pain medication use2					Age and BMI-adjusted model1		Additionally adjusted for hormone and pain medication use2					Age and BMI-adjusted model1		Additionally adjusted for hormone and pain medication use2					Age and BMI-adjusted model1		Additionally adjusted for hormone and pain medication use2
Pain Characteristics	Endometriosis	No Endometriosis	Endometriosis	No Endometriosis	Endometriosis	No Endometriosis		Endometriosis	No Endometriosis	Endometriosis	No Endometriosis	Endometriosis	No Endometriosis		Endometriosis	No Endometriosis	Endometriosis	No Endometriosis	Endometriosis	No Endometriosis		Endometriosis	No Endometriosis	Endometriosis	No Endometriosis	Endometriosis	No Endometriosis		Endometriosis	No Endometriosis	Endometriosis	No Endometriosis	Endometriosis	No Endometriosis		Endometriosis	No Endometriosis	Endometriosis	No Endometriosis	Endometriosis	No Endometriosis		Endometriosis	No Endometriosis	Endometriosis	No Endometriosis	Endometriosis	No Endometriosis
	N(%)	N(%)	GM (95% CI)	GM (95% CI)	GM (95% CI)	GM (95% CI)		N(%)	N(%)	GM (95% CI)	GM (95% CI)	GM (95% CI)	GM (95% CI)		N(%)	N(%)	GM (95% CI)	GM (95% CI)	GM (95% CI)	GM (95% CI)		N(%)	N(%)	GM (95% CI)	GM (95% CI)	GM (95% CI)	GM (95% CI)		N(%)	N(%)	GM (95% CI)	GM (95% CI)	GM (95% CI)	GM (95% CI)		N(%)	N(%)	GM (95% CI)	GM (95% CI)	GM (95% CI)	GM (95% CI)		N(%)	N(%)	GM (95% CI)	GM (95% CI)	GM (95% CI)	GM (95% CI)
Dsymenorrhea3
Usual Severity
None/Mild	16 (7%)	267 (66%)	1.52 (0.76, 3.05)	1.15 (0.98, 1.35)	1.67 (0.84, 3.31)	1.06 (0.92, 1.23)		16 (7%)	279 (66%)	1.68 (1.21, 2.33)	1.52 (1.42, 1.61)	1.66 (1.19, 2.31)	1.53 (1.43, 1.63)		16 (6%)	279 (66%)	4.59 (4.09, 5.14)	4.85 (4.70, 5.01)	4.57 (4.07, 5.13)	4.84 (4.69, 5.00)		15 (6%)	276 (66%)	1.77 (1.45, 2.16)	1.93 (1.85, 2.01)	1.81 (1.48, 2.21)	1.93 (1.85, 2.02)		16 (6%)	279 (66%)	197.51 (171.54, 227.41)	160.89 (155.93, 166.02)	198.42 (172.16, 228.68)	161.00 (155.98, 166.19)		12 (6%)	168 (64%)	94.52 (63.67, 140.31)	65.77 (60.58, 71.42)	91.48 (61.70, 135.64)	67.24 (62.05, 72.86)		12 (6%)	165 (64%)	294.82 (199.39, 435.92)	231.31 (206.74, 258.80)	289.88 (195.28, 430.31)	241.45 (216.42, 269.37)
Moderate	72 (31%)	105 (26%)	1.71 (1.24, 2.38)	1.06 (0.82, 1.37)	1.70 (1.23, 2.34)	1.21 (0.96, 1.53)		73 (30%)	108 (26%)	1.65 (1.41, 1.92)	1.80 (1.63, 1.99)	1.65 (1.41, 1.92)	1.78 (1.60, 1.97)		75 (30%)	108 (26%)	5.06 (4.80, 5.33)	4.85 (4.60, 5.10)	5.07 (4.81, 5.35)	4.86 (4.61, 5.12)		75 (31%)	107 (26%)	1.81 (1.65, 1.98)	1.90 (1.77, 2.04)	1.82 (1.66, 1.99)	1.89 (1.76, 2.03)		75 (30%)	108 (26%)	164.84 (154.47, 175.91)	167.23 (159.01, 175.88)	165.58 (155.05, 176.83)	167.35 (159.01, 176.13)		60 (31%)	66 (25%)	65.83 (55.08, 78.67)	70.52 (61.84, 80.42)	65.75 (55.08, 78.49)	69.21 (60.87, 78.68)		59 (32%)	64 (25%)	195.85 (163.91, 234.01)	213.80 (178.52, 256.07)	199.04 (166.39, 238.09)	201.30 (168.79, 240.07)
Severe	147 (63%)	33 (8%)	1.74 (1.39, 2.19)	0.90 (0.57, 1.41)	1.73 (1.38, 2.17)	1.15 (0.76, 1.73)		155 (64%)	35 (8%)	1.66 (1.49, 1.84)	1.69 (1.41, 2.02)	1.66 (1.49, 1.85)	1.64 (1.37, 1.97)		156 (63%)	36 (9%)	5.13 (4.94, 5.32)	4.93 (4.51, 5.38)	5.13 (4.94, 5.32)	4.95 (4.52, 5.41)		152 (63%)	36 (9%)	1.91 (1.80, 2.04)	1.87 (1.66, 2.11)	1.90 (1.79, 2.03)	1.87 (1.66, 2.12)		156 (63%)	36 (9%)	175.01 (167.31, 183.05)	161.04 (147.59, 175.72)	174.55 (166.81, 182.64)	159.84 (146.33, 174.59)		120 (63%)	29 (11%)	78.32 (69.10, 88.78)	70.97 (58.21, 86.52)	78.63 (69.43, 89.05)	65.19 (53.71, 79.13)		115 (62%)	29 (11%)	241.48 (212.71, 274.13)	262.90 (201.12, 343.65)	239.91 (211.17, 272.55)	235.26 (181.15, 305.52)
Missing	3	4						3	4						3	4						3	4						3	4						1	0						1	0
p-trend4			0.77	0.28	0.89	0.46				0.99	0.02	0.95	0.08				0.13	0.82	0.14	0.7				0.26	0.6	0.41	0.57				0.86	0.49	0.72	0.6				0.72	0.34	0.62	0.94				0.62	0.71	0.7	0.39
p-interaction5			0.39		0.73					0.24		0.31					0.37		0.39					0.2		0.27					0.61		0.65						0.94		0.55				0.9		0.46
Usual Frequency6
Never/Rarely/Occasionally	4 (3%)	179 (50%)	1.08 (0.26, 4.51)	1.14 (0.94, 1.38)	0.93 (0.23, 3.74)	1.04 (0.88, 1.24)		4 (2%)	187 (51%)	1.64 (0.90, 3.00)	1.53 (1.41, 1.65)	1.63 (0.88, 3.00)	1.54 (1.42, 1.66)		4 (2%)	187 (50%)	4.70 (3.69, 5.98)	4.92 (4.72, 5.12)	4.75 (3.73, 6.06)	4.91 (4.72, 5.12)		4 (3%)	184 (50%)	1.36 (0.94, 1.96)	1.96 (1.86, 2.07)	1.35 (0.93, 1.96)	1.97 (1.87, 2.08)		4 (2%)	187 (50%)	177.64 (136.41, 231.34)	161.99 (155.90, 168.32)	182.62 (140.11, 238.02)	161.89 (155.75, 168.28)		4 (3%)	104 (48%)	65.76 (39.87, 108.45)	57.00 (52.26, 62.17)	70.25 (42.89, 115.06)	58.47 (53.79, 63.54)		4 (3%)	102 (48%)	302.01 (141.73, 643.56)	219.95 (189.26, 255.62)	343.86 (162.10, 729.41)	227.87 (196.61, 264.11)
Often/Usually	27 (17%)	108 (30%)	2.55 (1.47, 4.43)	0.97 (0.76, 1.24)	2.60 (1.52, 4.45)	1.00 (0.80, 1.25)		27 (16%)	114 (31%)	2.12 (1.68, 2.68)	1.56 (1.41, 1.72)	2.12 (1.67, 2.68)	1.56 (1.41, 1.72)		27 (16%)	114 (31%)	4.74 (4.32, 5.20)	4.77 (4.53, 5.03)	4.72 (4.30, 5.18)	4.77 (4.53, 5.03)		26 (16%)	114 (31%)	1.88 (1.62, 2.17)	1.86 (1.74, 1.99)	1.87 (1.62, 2.17)	1.85 (1.73, 1.98)		27 (16%)	114 (31%)	154.35 (139.40, 170.91)	154.86 (147.45, 162.65)	154.98 (139.93, 171.65)	155.03 (147.59, 162.84)		19 (15%)	69 (32%)	60.06 (47.72, 75.59)	62.22 (55.94, 69.22)	60.62 (48.36, 75.99)	62.46 (56.42, 69.15)		18 (15%)	66 (31%)	249.28 (174.41, 356.30)	224.83 (186.53, 270.98)	250.92 (176.20, 357.34)	225.75 (188.05, 270.99)
Always	128 (81%)	69 (19%)	1.32 (1.03, 1.71)	1.14 (0.84, 1.55)	1.32 (1.04, 1.69)	1.37 (1.03, 1.80)		133 (81%)	69 (19%)	1.55 (1.40, 1.72)	1.80 (1.58, 2.04)	1.55 (1.40, 1.73)	1.77 (1.56, 2.01)		133 (81%)	70 (19%)	5.13 (4.92, 5.34)	4.85 (4.54, 5.18)	5.13 (4.92, 5.35)	4.85 (4.54, 5.19)		130 (81%)	69 (19%)	1.90 (1.79, 2.03)	1.91 (1.75, 2.09)	1.90 (1.78, 2.03)	1.90 (1.74, 2.08)		133 (81%)	70 (19%)	162.90 (155.62, 170.52)	164.24 (154.27, 174.85)	162.63 (155.37, 170.23)	164.23 (154.15, 174.98)		101 (81%)	44 (20%)	55.52 (50.26, 61.32)	63.68 (55.70, 72.80)	55.28 (50.15, 60.93)	59.62 (52.42, 67.80)		97 (82%)	44 (21%)	208.26 (178.64, 242.78)	228.66 (181.77, 287.66)	206.89 (177.85, 240.68)	209.36 (166.92, 262.59)
Missing	5	8						5	9						5	9						5	9						5	9						3	4						3	4
p-trend4			0.16	0.77	0.17	0.19				0.06	0.05	0.07	0.11				0.12	0.57	0.13	0.61				0.22	0.43	0.22	0.33				0.75	0.93	0.91	0.96				0.39	0.13	0.26	0.64				0.21	0.77	0.12	0.58
p-interaction5			0.18		0.05					0.01		0.01					0.12		0.12					0.16		0.18					0.68		0.72						0.16		0.2				0.21		0.25
Dyspareunia in past 12 months7
Presence
No	29 (22%)	249 (68%)	1.99 (1.24, 3.18)	1.02 (0.87, 1.19)	1.92 (1.22, 3.03)	1.06 (0.91, 1.22)		30 (21%)	259 (69%)	1.63 (1.29, 2.04)	1.56 (1.46, 1.66)	1.62 (1.29, 2.04)	1.55 (1.45, 1.65)		30 (21%)	259 (69%)	5.07 (4.59, 5.60)	4.99 (4.82, 5.16)	5.08 (4.60, 5.62)	4.99 (4.82, 5.17)		30 (21%)	256 (68%)	1.90 (1.68, 2.15)	1.95 (1.86, 2.04)	1.90 (1.68, 2.15)	1.95 (1.86, 2.05)		30 (21%)	259 (69%)	166.34 (152.21, 181.78)	164.33 (158.87, 169.96)	167.59 (153.62, 182.82)	164.23 (158.76, 169.89)		23 (20%)	141 (68%)	76.52 (56.47, 103.69)	68.41 (62.66, 74.69)	80.83 (60.75, 107.54)	67.65 (61.94, 73.90)		23 (21%)	138 (68%)	261.98 (195.87, 350.39)	224.57 (197.14, 255.81)	263.41 (196.21, 353.61)	220.62 (193.56, 251.45)
Yes	104 (78%)	115 (32%)	2.41 (1.89, 3.09)	1.32 (1.05, 1.67)	2.44 (1.92, 3.08)	1.23 (0.99, 1.53)		111 (79%)	118 (31%)	1.62 (1.44, 1.82)	1.61 (1.46, 1.78)	1.62 (1.44, 1.83)	1.63 (1.48, 1.80)		113 (79%)	118 (31%)	5.00 (4.75, 5.26)	4.66 (4.43, 4.90)	5.00 (4.75, 5.26)	4.64 (4.41, 4.89)		111 (79%)	118 (32%)	1.74 (1.63, 1.85)	1.96 (1.83, 2.10)	1.73 (1.63, 1.85)	1.96 (1.83, 2.10)		113 (79%)	118 (31%)	175.61 (167.84, 183.73)	158.58 (150.84, 166.72)	175.26 (167.67, 183.19)	158.79 (150.97, 167.01)		90 (80%)	67 (32%)	82.40 (70.81, 95.88)	56.32 (49.57, 63.98)	81.25 (70.52, 93.61)	57.66 (50.65, 65.63)		88 (79%)	66 (32%)	202.06 (174.49, 233.98)	207.26 (171.61, 250.31)	201.77 (174.07, 233.89)	215.09 (177.61, 260.47)
Missing	0	0						0	0						0	0						0	0						0	0						0	0						0	0
p-value			0.48	0.07	0.37	0.25				0.99	0.55	0.99	0.38				0.81	0.03	0.76	0.02				0.21	0.88	0.19	0.93				0.29	0.25	0.37	0.28				0.67	0.01	0.97	0.05				0.12	0.49	0.12	0.83
p-interaction5			0.75		0.87					0.85		0.82					0.43		0.44					0.26		0.28					0.17		0.2						0.11		0.29				0.4		0.25
Severity8,9
Mild	20 (19%)	46 (40%)	2.42 (1.38, 4.25)	1.40 (0.96, 2.06)	2.35 (1.36, 4.08)	1.37 (0.94, 1.99)		22 (20%)	46 (39%)	1.79 (1.36, 2.35)	1.64 (1.37, 1.96)	1.85 (1.40, 2.46)	1.66 (1.39, 1.97)		22 (20%)	46 (39%)	5.16 (4.62, 5.76)	4.72 (4.38, 5.09)	5.04 (4.50, 5.63)	4.70 (4.36, 5.07)		22 (20%)	46 (39%)	1.67 (1.45, 1.92)	1.92 (1.73, 2.12)	1.68 (1.46, 1.93)	1.92 (1.74, 2.13)		22 (20%)	46 (39%)	182.37 (164.24, 202.49)	159.61 (148.01, 172.12)	179.20 (161.11, 199.32)	159.58 (147.87, 172.21)		20 (22%)	29 (44%)	103.41 (74.27, 143.98)	50.85 (43.04, 60.07)	93.10 (67.06, 129.26)	50.72 (42.84, 60.05)		20 (23%)	28 (43%)	245.90 (181.37, 333.38)	178.25 (129.57, 245.23)	239.02 (174.67, 327.08)	178.52 (129.48, 246.14)
Moderate	24 (23%)	47 (41%)	2.37 (1.39, 4.04)	1.25 (0.86, 1.83)	2.47 (1.47, 4.14)	1.27 (0.88, 1.85)		23 (21%)	49 (42%)	1.90 (1.44, 2.52)	1.77 (1.48, 2.10)	1.90 (1.43, 2.53)	1.75 (1.48, 2.08)		24 (21%)	49 (42%)	4.90 (4.39, 5.46)	4.53 (4.21, 4.87)	4.85 (4.34, 5.41)	4.54 (4.22, 4.88)		23 (21%)	49 (42%)	1.89 (1.64, 2.17)	1.99 (1.80, 2.19)	1.87 (1.62, 2.16)	1.98 (1.79, 2.19)		24 (21%)	49 (42%)	178.93 (161.30, 198.49)	152.72 (141.87, 164.41)	176.10 (158.65, 195.47)	152.72 (141.77, 164.51)		17 (19%)	23 (35%)	79.74 (55.57, 114.43)	60.63 (50.10, 73.38)	77.50 (54.21, 110.81)	61.01 (50.29, 74.01)		16 (18%)	23 (35%)	198.03 (140.68, 278.75)	234.66 (163.93, 335.91)	199.50 (140.38, 283.51)	236.62 (164.94, 339.44)
Severe	59 (57%)	21 (18%)	2.40 (1.73, 3.33)	1.26 (0.72, 2.20)	2.38 (1.73, 3.29)	1.28 (0.74, 2.23)		65 (59%)	22 (19%)	1.51 (1.29, 1.77)	1.32 (1.02, 1.70)	1.49 (1.27, 1.76)	1.31 (1.02, 1.68)		66 (59%)	22 (19%)	4.98 (4.67, 5.30)	4.88 (4.38, 5.44)	5.04 (4.72, 5.37)	4.90 (4.40, 5.46)		65 (59%)	22 (19%)	1.70 (1.57, 1.85)	2.05 (1.77, 2.37)	1.70 (1.57, 1.85)	2.04 (1.76, 2.37)		66 (59%)	22 (19%)	172.02 (161.92, 182.75)	168.46 (151.13, 187.78)	174.03 (163.68, 185.03)	168.56 (151.08, 188.07)		52 (58%)	14 (21%)	75.58 (61.58, 92.75)	62.17 (49.12, 78.68)	79.43 (64.79, 97.38)	61.85 (48.77, 78.44)		51 (59%)	14 (22%)	192.38 (159.01, 232.74)	240.26 (154.31, 374.09)	194.08 (159.37, 236.34)	236.30 (151.48, 368.62)
Missing	1	1						1	1						1	1						1	1						1	1						1	1						1	1
p-trend4			0.98	0.7	0.99	0.82				0.2	0.3	0.14	0.23				0.66	0.8	0.89	0.71				0.94	0.46	0.93	0.49				0.3	0.62	0.64	0.61				0.13	0.13	0.47	0.14				0.21	0.24	0.3	0.26
p-interaction5			0.8		0.88					0.82		0.73					0.57		0.78					0.51		0.46					0.28		0.43						0.05		0.19				0.06		0.11
Frequency8
Occasionally	20 (19%)	80 (70%)	2.41 (1.39, 4.20)	1.38 (1.03, 1.83)	2.38 (1.39, 4.07)	1.37 (1.03, 1.81)		24 (22%)	81 (69%)	1.82 (1.40, 2.37)	1.62 (1.42, 1.85)	1.87 (1.43, 2.46)	1.63 (1.43, 1.85)		24 (21%)	81 (69%)	4.68 (4.21, 5.19)	4.59 (4.34, 4.86)	4.56 (4.11, 5.07)	4.59 (4.34, 4.85)		24 (22%)	81 (69%)	1.72 (1.51, 1.97)	1.96 (1.82, 2.12)	1.73 (1.51, 1.98)	1.96 (1.82, 2.12)		24 (21%)	81 (69%)	171.41 (155.22, 189.28)	157.63 (148.92, 166.85)	168.85 (152.86, 186.51)	157.63 (148.84, 166.93)		21 (23%)	49 (73%)	75.99 (54.88, 105.22)	53.92 (47.66, 61.01)	68.15 (49.73, 93.39)	53.65 (47.34, 60.80)		20 (23%)	48 (73%)	263.71 (195.00, 356.62)	192.82 (152.02, 244.58)	255.50 (187.31, 348.53)	190.12 (150.10, 240.80)
Often/Usually	51 (49%)	30 (26%)	2.14 (1.51, 3.04)	1.31 (0.82, 2.09)	2.25 (1.61, 3.15)	1.29 (0.81, 2.05)		52 (47%)	32 (27%)	1.62 (1.35, 1.94)	1.69 (1.37, 2.09)	1.60 (1.33, 1.92)	1.71 (1.39, 2.10)		53 (47%)	32 (27%)	5.15 (4.80, 5.52)	4.77 (4.36, 5.21)	5.18 (4.83, 5.56)	4.75 (4.35, 5.19)		51 (46%)	32 (27%)	1.78 (1.62, 1.95)	1.98 (1.75, 2.23)	1.78 (1.62, 1.95)	1.98 (1.76, 2.24)		53 (47%)	32 (27%)	171.91 (160.74, 183.85)	162.26 (148.22, 177.62)	172.05 (160.96, 183.91)	162.21 (148.04, 177.73)		41 (46%)	16 (24%)	80.96 (64.20, 102.09)	58.95 (47.49, 73.18)	84.04 (67.28, 104.97)	60.29 (48.22, 75.38)		40 (45%)	16 (24%)	174.31 (141.06, 215.39)	258.22 (171.03, 389.88)	175.55 (141.56, 217.70)	278.81 (183.75, 423.07)
Always	33 (32%)	5 (4%)	2.87 (1.86, 4.42)	0.78 (0.24, 2.47)	2.68 (1.76, 4.08)	0.93 (0.29, 2.96)		35 (32%)	5 (4%)	1.54 (1.24, 1.92)	1.15 (0.67, 1.97)	1.55 (1.24, 1.93)	1.02 (0.60, 1.74)		36 (32%)	5 (4%)	4.99 (4.59, 5.44)	5.09 (4.06, 6.39)	5.02 (4.62, 5.46)	5.26 (4.18, 6.62)		36 (32%)	5 (4%)	1.67 (1.50, 1.86)	1.84 (1.35, 2.50)	1.66 (1.49, 1.85)	1.80 (1.31, 2.47)		36 (32%)	5 (4%)	183.62 (169.29, 199.17)	151.46 (120.28, 190.73)	185.24 (170.91, 200.77)	151.73 (119.85, 192.09)		28 (31%)	2 (3%)	89.41 (67.58, 118.28)	99.04 (53.56, 183.16)	91.86 (70.23, 120.15)	93.81 (48.99, 179.63)		28 (32%)	2 (3%)	208.57 (162.14, 268.31)	222.21 (68.87, 716.90)	211.19 (163.46, 272.85)	168.88 (49.99, 570.49)
Missing	0	0						0	0						0	0						0	0						0	0						0	0						0	0
p-trend4			0.53	0.47	0.66	0.59				0.36	0.6	0.31	0.48				0.42	0.3	0.25	0.25				0.64	0.87	0.58	0.83				0.25	0.86	0.13	0.85				0.45	0.11	0.17	0.1				0.37	0.3	0.52	0.28
p-interaction5			0.33		0.48					0.87		0.9					0.84		0.95					0.92		0.86					0.57		0.45						0.71		0.99				0.12		0.18
Acyclic Pelvic Pain in past 3 months
Presence
No	115 (33%)	417 (87%)	1.88 (1.45, 2.42)	1.11 (0.98, 1.26)	1.93 (1.51, 2.48)	1.12 (1.00, 1.25)		124 (34%)	432 (87%)	1.50 (1.34, 1.68)	1.61 (1.53, 1.70)	1.50 (1.34, 1.68)	1.62 (1.53, 1.70)		124 (33%)	432 (87%)	5.10 (4.89, 5.32)	4.90 (4.77, 5.03)	5.10 (4.89, 5.32)	4.90 (4.77, 5.03)		121 (33%)	428 (87%)	1.88 (1.76, 2.01)	1.95 (1.88, 2.02)	1.89 (1.77, 2.02)	1.95 (1.88, 2.02)		124 (33%)	431 (87%)	171.68 (163.35, 180.44)	163.33 (159.19, 167.58)	171.96 (163.70, 180.63)	163.33 (159.19, 167.58)		103 (35%)	253 (87%)	74.05 (64.51, 85.00)	67.07 (62.73, 71.71)	73.84 (64.84, 84.09)	67.16 (62.91, 71.70)		101 (35%)	249 (88%)	213.37 (185.24, 245.78)	233.15 (212.60, 255.68)	211.88 (183.86, 244.16)	233.58 (213.33, 255.75)
Yes	237 (67%)	60 (13%)	1.88 (1.57, 2.24)	0.91 (0.65, 1.26)	1.85 (1.55, 2.20)	0.89 (0.66, 1.21)		244 (66%)	62 (13%)	1.66 (1.54, 1.80)	1.55 (1.35, 1.78)	1.66 (1.54, 1.80)	1.53 (1.34, 1.76)		249 (67%)	63 (13%)	5.10 (4.95, 5.25)	4.72 (4.40, 5.05)	5.10 (4.95, 5.25)	4.71 (4.40, 5.06)		245 (67%)	63 (13%)	1.87 (1.78, 1.96)	1.82 (1.66, 2.00)	1.86 (1.77, 1.95)	1.81 (1.65, 1.99)		249 (67%)	63 (13%)	176.23 (170.17, 182.52)	164.60 (153.89, 176.05)	176.09 (170.11, 182.29)	164.61 (153.86, 176.11)		195 (65%)	38 (13%)	82.84 (74.95, 91.56)	67.93 (57.14, 80.75)	82.96 (75.50, 91.16)	67.34 (56.85, 79.77)		189 (65%)	35 (12%)	232.01 (209.26, 257.23)	234.92 (183.57, 300.65)	232.88 (210.00, 258.25)	231.85 (181.93, 295.47)
Missing	16	9						16	10						16	10						16	10						16	10						9	4						9	4
p-value			0.99	0.25	0.77	0.18				0.15	0.59	0.15	0.48				0.97	0.32	0.99	0.33				0.83	0.2	0.7	0.14				0.4	0.83	0.44	0.83				0.2	0.89	0.16	0.98				0.35	0.95	0.29	0.96
p-interaction5			0.34		0.38					0.19		0.18					0.4		0.39					0.41		0.38					0.67		0.63						0.43		0.33				0.66		0.55
Severity9,10
Mild	14 (6%)	17 (29%)	1.91 (0.93, 3.91)	0.94 (0.50, 1.80)	1.94 (0.96, 3.93)	1.08 (0.58, 1.99)		15 (6%)	17 (28%)	1.33 (0.97, 1.82)	1.55 (1.19, 2.02)	1.33 (0.96, 1.82)	1.60 (1.23, 2.07)		15 (6%)	17 (28%)	4.65 (4.11, 5.26)	4.97 (4.37, 5.65)	4.55 (4.03, 5.14)	5.01 (4.39, 5.73)		15 (6%)	17 (28%)	1.85 (1.52, 2.25)	1.66 (1.42, 1.94)	1.88 (1.54, 2.28)	1.64 (1.40, 1.93)		15 (6%)	17 (28%)	181.84 (157.81, 209.53)	157.03 (139.44, 176.85)	180.06 (156.40, 207.30)	158.35 (139.96, 179.17)		12 (6%)	9 (24%)	146.65 (97.66, 220.22)	51.74 (35.32, 75.78)	130.81 (89.35, 191.51)	51.70 (34.32, 77.89)		12 (7%)	8 (24%)	249.38 (165.71, 375.30)	183.16 (108.24, 309.91)	236.78 (157.09, 356.90)	166.54 (97.58, 284.23)
Moderate	44 (19%)	21 (36%)	1.74 (1.16, 2.60)	0.74 (0.41, 1.33)	1.63 (1.10, 2.43)	0.82 (0.47, 1.42)		43 (18%)	22 (37%)	1.55 (1.29, 1.87)	1.35 (1.07, 1.70)	1.56 (1.29, 1.88)	1.38 (1.10, 1.73)		46 (19%)	22 (36%)	5.21 (4.86, 5.59)	4.62 (4.12, 5.18)	5.24 (4.89, 5.62)	4.65 (4.13, 5.23)		45 (19%)	22 (36%)	1.84 (1.64, 2.05)	1.82 (1.58, 2.09)	1.83 (1.64, 2.05)	1.82 (1.58, 2.09)		46 (19%)	22 (36%)	169.50 (156.36, 183.75)	169.00 (152.15, 187.71)	170.01 (156.92, 184.19)	169.68 (152.25, 189.10)		37 (20%)	13 (35%)	74.48 (59.13, 93.82)	81.09 (58.93, 111.58)	77.93 (62.74, 96.81)	81.70 (58.64, 113.83)		36 (20%)	12 (35%)	254.02 (200.80, 321.35)	261.74 (169.81, 403.44)	262.58 (207.22, 332.74)	278.00 (180.39, 428.45)
Severe	171 (75%)	20 (34%)	1.80 (1.47, 2.21)	1.00 (0.55, 1.82)	1.83 (1.50, 2.24)	0.81 (0.45, 1.46)		176 (75%)	21 (35%)	1.68 (1.53, 1.84)	1.73 (1.36, 2.19)	1.67 (1.53, 1.84)	1.64 (1.29, 2.09)		178 (74%)	22 (36%)	5.10 (4.93, 5.29)	4.55 (4.05, 5.10)	5.10 (4.93, 5.29)	4.48 (3.97, 5.06)		175 (74%)	22 (36%)	1.87 (1.77, 1.98)	1.99 (1.73, 2.29)	1.87 (1.77, 1.98)	2.01 (1.74, 2.32)		178 (74%)	22 (36%)	177.04 (169.92, 184.45)	166.91 (150.27, 185.39)	177.05 (170.01, 184.39)	165.17 (147.66, 184.75)		136 (74%)	15 (41%)	79.12 (70.15, 89.23)	68.57 (51.14, 91.94)	78.94 (70.58, 88.30)	68.16 (49.96, 92.98)		131 (73%)	14 (41%)	223.27 (197.39, 252.53)	236.46 (159.31, 350.98)	222.30 (196.60, 251.36)	237.10 (159.68, 352.04)
Missing	8	2						10	2						10	2						10	2						10	2						10	1						10	1
p-trend4			0.99	0.88	0.86	0.52				0.15	0.51	0.16	0.88				0.43	0.33	0.35	0.24				0.8	0.09	0.86	0.08				0.79	0.48	0.73	0.64				0.07	0.37	0.07	0.44				0.36	0.53	0.36	0.42
p-interaction5			0.99		0.49					0.76		0.76					0.27		0.18					0.24		0.19					0.66		0.79						0.1		0.17				0.37		0.34
Frequency10
Monthly or less	72 (31%)	44 (73%)	1.86 (1.35, 2.55)	0.96 (0.65, 1.42)	1.83 (1.34, 2.49)	0.96 (0.67, 1.39)		70 (30%)	45 (73%)	1.57 (1.36, 1.82)	1.52 (1.29, 1.79)	1.57 (1.35, 1.82)	1.55 (1.32, 1.81)		73 (30%)	45 (71%)	4.98 (4.70, 5.27)	4.70 (4.34, 5.09)	4.96 (4.69, 5.25)	4.71 (4.34, 5.12)		73 (31%)	45 (71%)	1.77 (1.62, 1.93)	1.78 (1.62, 1.96)	1.77 (1.62, 1.94)	1.79 (1.62, 1.98)		73 (30%)	45 (71%)	182.28 (170.99, 194.31)	168.59 (157.00, 181.04)	182.16 (170.98, 194.07)	168.45 (156.57, 181.22)		55 (29%)	27 (71%)	85.38 (70.11, 103.98)	68.69 (55.05, 85.70)	83.43 (69.32, 100.42)	69.05 (54.69, 87.19)		53 (29%)	25 (71%)	228.09 (186.25, 279.32)	223.70 (166.33, 300.87)	225.59 (184.01, 276.57)	232.35 (171.03, 315.66)
Weekly or Daily	157 (69%)	16 (27%)	1.80 (1.45, 2.22)	0.73 (0.38, 1.40)	1.81 (1.47, 2.23)	0.72 (0.39, 1.35)		166 (70%)	17 (27%)	1.65 (1.50, 1.82)	1.61 (1.23, 2.10)	1.65 (1.50, 1.82)	1.52 (1.17, 1.98)		168 (70%)	18 (29%)	5.18 (5.00, 5.38)	4.72 (4.15, 5.36)	5.19 (5.01, 5.39)	4.69 (4.11, 5.36)		164 (69%)	18 (29%)	1.90 (1.79, 2.01)	1.95 (1.67, 2.28)	1.90 (1.79, 2.01)	1.92 (1.64, 2.25)		168 (70%)	18 (29%)	175.01 (167.85, 182.49)	153.90 (137.35, 172.45)	175.06 (167.97, 182.46)	154.23 (137.06, 173.55)		133 (71%)	11 (29%)	83.42 (73.54, 94.62)	64.54 (45.54, 91.45)	84.21 (74.82, 94.79)	63.70 (43.74, 92.77)		129 (71%)	10 (29%)	233.61 (205.32, 265.80)	274.84 (171.62, 440.15)	234.67 (206.15, 267.14)	249.98 (150.24, 415.92)
Missing	8	0						8	0						8	0						8	0						8	0						7	0						7	0
p-value			0.87	0.48	0.96	0.45				0.59	0.72	0.59	0.92				0.24	0.97	0.19	0.96				0.18	0.32	0.21	0.48				0.3	0.19	0.31	0.23				0.85	0.77	0.93	0.73				0.85	0.48	0.75	0.82
p-interaction5			0.56		0.47					0.93		0.96					0.89		0.93					0.79		0.84					0.69		0.63						0.87		0.67				0.75		0.85
Pain with bowel movements
Presence in past 12 months11
No	156 (47%)	344 (73%)	1.98 (1.58, 2.46)	1.07 (0.94, 1.23)	1.98 (1.59, 2.45)	1.08 (0.95, 1.22)		161 (47%)	360 (74%)	1.62 (1.47, 1.79)	1.62 (1.53, 1.71)	1.62 (1.47, 1.79)	1.62 (1.53, 1.72)		164 (47%)	360 (74%)	5.17 (4.98, 5.37)	4.96 (4.82, 5.10)	5.18 (4.99, 5.38)	4.96 (4.82, 5.11)		164 (48%)	356 (74%)	1.83 (1.73, 1.95)	1.95 (1.88, 2.03)	1.84 (1.74, 1.95)	1.96 (1.88, 2.03)		164 (47%)	359 (74%)	172.89 (165.61, 180.49)	165.47 (160.83, 170.24)	173.87 (166.62, 181.44)	165.69 (161.05, 170.48)		134 (47%)	207 (71%)	73.20 (64.81, 82.67)	67.49 (62.63, 72.73)	73.45 (65.51, 82.36)	67.59 (62.81, 72.73)		130 (47%)	201 (71%)	218.95 (193.43, 247.84)	238.77 (215.20, 264.91)	218.17 (192.56, 247.18)	238.33 (215.17, 263.98)
Yes	174 (53%)	126 (27%)	1.93 (1.57, 2.38)	1.07 (0.85, 1.34)	1.93 (1.58, 2.37)	1.06 (0.86, 1.31)		184 (53%)	127 (26%)	1.62 (1.47, 1.77)	1.57 (1.43, 1.73)	1.62 (1.47, 1.78)	1.55 (1.41, 1.71)		186 (53%)	128 (26%)	5.05 (4.88, 5.23)	4.66 (4.44, 4.89)	5.04 (4.87, 5.22)	4.66 (4.43, 4.89)		180 (52%)	128 (26%)	1.88 (1.78, 1.99)	1.89 (1.77, 2.01)	1.88 (1.78, 1.99)	1.88 (1.76, 2.01)		186 (53%)	128 (26%)	178.42 (171.36, 185.76)	157.70 (150.36, 165.39)	177.53 (170.57, 184.77)	157.09 (149.75, 164.80)		151 (53%)	84 (29%)	84.77 (75.60, 95.06)	67.67 (60.18, 76.09)	84.51 (75.89, 94.11)	67.42 (60.07, 75.68)		148 (53%)	83 (29%)	231.94 (206.53, 260.49)	228.06 (194.01, 268.10)	232.68 (207.02, 261.52)	229.09 (195.27, 268.76)
Missing	25	11						26	12						26	12						25	12						26	12						18	3						17	3
p-value			0.89	0.98	0.89	0.93				0.96	0.61	0.99	0.43				0.38	0.03	0.31	0.03				0.53	0.37	0.65	0.32				0.3	0.09	0.49	0.06				0.09	0.97	0.09	0.97				0.51	0.64	0.47	0.68
p-interaction5			0.99		0.92					0.87		0.88					0.38		0.4					0.34		0.35					0.07		0.08						0.2		0.22				0.43		0.54
1. Geometric Mean and 95% CI calculated with adjustment for age (continuous) and body mass index (underweight/normal weight, overweight, obese)
2. Geometric Mean and 95% CI additionally adjusted for hormone use within 30 days prior to blood draw (yes, no) and pain medication use within 24-48 hours of blood draw (yes, no, missing)
3. Among participants who reported having periods at least once in the last 3 months. Due to phrasing of the questionnaire, participants who self-reported having periods could have been on cyclic hormone therapy or having bleeding despite being on continuous hormones
4. P-value for linear test for trend modeling the exposure as ordinal
5. P-value for test of interaction for those with and without endometriosis calculated using the Wald statistic
6. Among participants who answered the baseline questionnaire from January 2014 onwards when this question was added and to participants who reported having periods at least once in the last 3 months
7. Among participants who had intercourse in the past 12 months
8. Among participants who reported dyspareunia in the past 12 months
9. Based on numeric pain rating scale categorized as mild (1-3), moderate (4-6), severe (7-10)
10. Among participants who reported acyclic pelvic pain in the past 3 months
11. Among participants who completed the full version of the baseline questionnaire.
[truncated: 12 more columns]

## Sheet: Table S4
Table S4. Association between pain symptoms and circulating cytokine/chemokine levels among A2A controls stratified by analgesic use within 48 hours of blood draw
	C-reactive protein (CRP)							Interleukin-6 (IL-6)							Interleukin-8 (IL-8)							Interleukin-10 (IL-10)							TNF-alpha (Ella Multiplex Assay)							TNF-alpha (Luminex Multiplex Assay)							Monocyte Chemotactic Protein-1 (MCP-1)
	Controls using analgesics	Controls not using analgesics	Age and BMI-adjusted model1		Additionally adjusted for hormone use model2			Controls using analgesics	Controls not using analgesics	Age and BMI-adjusted model1		Additionally adjusted for hormone use model2			Controls using analgesics	Controls not using analgesics	Age and BMI-adjusted model1		Additionally adjusted for hormone use model2			Controls using analgesics	Controls not using analgesics	Age and BMI-adjusted model1		Additionally adjusted for hormone use model2			Controls using analgesics	Controls not using analgesics	Age and BMI-adjusted model1		Additionally adjusted for hormone use model2			Controls using analgesics	Controls not using analgesics	Age and BMI-adjusted model1		Additionally adjusted for hormone use model2			Controls using analgesics	Controls not using analgesics	Age and BMI-adjusted model1		Additionally adjusted for hormone use model2
	N (%)	N (%)	Controls using analgesics GM (95% CI)	Controls not using analgesics GM (95% CI)	Controls using analgesics GM (95% CI)	Controls not using analgesics GM (95% CI)		N (%)	N (%)	Controls using analgesics GM (95% CI)	Controls not using analgesics GM (95% CI)	Controls using analgesics GM (95% CI)	Controls not using analgesics GM (95% CI)		N (%)	N (%)	Controls using analgesics GM (95% CI)	Controls not using analgesics GM (95% CI)	Controls using analgesics GM (95% CI)	Controls not using analgesics GM (95% CI)		N (%)	N (%)	Controls using analgesics GM (95% CI)	Controls not using analgesics GM (95% CI)	Controls using analgesics GM (95% CI)	Controls not using analgesics GM (95% CI)		N (%)	N (%)	Controls using analgesics GM (95% CI)	Controls not using analgesics GM (95% CI)	Controls using analgesics GM (95% CI)	Controls not using analgesics GM (95% CI)		N (%)	N (%)	Controls using analgesics GM (95% CI)	Controls not using analgesics GM (95% CI)	Controls using analgesics GM (95% CI)	Controls not using analgesics GM (95% CI)		N (%)	N (%)	Controls using analgesics GM (95% CI)	Controls not using analgesics GM (95% CI)	Controls using analgesics GM (95% CI)	Controls not using analgesics GM (95% CI)
Dsymenorrhea3
Usual Severity
None/Mild	42 (57%)	223 (69%)	1.38 (0.92, 2.08)	1.11 (0.94, 1.33)	1.30 (0.90, 1.87)	1.01 (0.86, 1.19)		44 (57%)	233 (69%)	1.46 (1.29, 1.66)	1.52 (1.42, 1.64)	1.47 (1.29, 1.67)	1.53 (1.43, 1.65)		44 (57%)	233 (69%)	4.76 (4.35, 5.21)	4.87 (4.70, 5.03)	4.75 (4.34, 5.20)	4.86 (4.70, 5.03)		44 (57%)	230 (69%)	2.08 (1.87, 2.31)	1.90 (1.81, 1.99)	2.09 (1.87, 2.32)	1.89 (1.80, 1.99)		27 (55%)	130 (71%)	6.74 (6.23, 7.30)	7.02 (6.75, 7.30)	6.74 (6.21, 7.31)	6.98 (6.72, 7.26)		26 (54%)	138 (67%)	6.78 (6.18, 7.44)	6.39 (6.09, 6.70)	6.75 (6.17, 7.38)	6.37 (6.06, 6.68)		44 (57%)	233 (69%)	156.52 (146.10, 167.69)	161.05 (155.50, 166.79)	156.71 (146.18, 167.99)	160.92 (155.32, 166.73)
Moderate	27 (36%)	74 (23%)	1.19 (0.72, 1.99)	0.95 (0.70, 1.29)	1.24 (0.79, 1.94)	1.17 (0.88, 1.54)		28 (36%)	76 (23%)	1.78 (1.52, 2.09)	1.76 (1.55, 2.00)	1.78 (1.52, 2.09)	1.74 (1.53, 1.98)		28 (36%)	76 (22%)	5.10 (4.56, 5.71)	4.78 (4.50, 5.07)	5.11 (4.56, 5.72)	4.79 (4.51, 5.09)		28 (36%)	75 (22%)	1.91 (1.67, 2.18)	1.89 (1.74, 2.06)	1.90 (1.66, 2.18)	1.90 (1.74, 2.07)		18 (37%)	43 (23%)	7.42 (6.73, 8.18)	7.46 (6.97, 7.99)	7.42 (6.72, 8.19)	7.55 (7.05, 8.10)		18 (38%)	45 (22%)	6.06 (5.42, 6.78)	6.33 (5.82, 6.89)	6.08 (5.46, 6.78)	6.36 (5.84, 6.93)		28 (36%)	76 (22%)	156.75 (143.77, 170.91)	170.06 (159.91, 180.85)	156.64 (143.59, 170.88)	170.32 (160.02, 181.27)
Severe	5 (7%)	26 (8%)	1.30 (0.39, 4.34)	0.91 (0.55, 1.51)	1.81 (0.62, 5.28)	1.18 (0.74, 1.88)		5 (6%)	28 (8%)	1.99 (1.36, 2.90)	1.66 (1.35, 2.05)	1.97 (1.34, 2.89)	1.63 (1.32, 2.02)		5 (6%)	29 (9%)	3.99 (3.04, 5.23)	5.08 (4.61, 5.59)	4.02 (3.05, 5.30)	5.09 (4.62, 5.61)		5 (6%)	29 (9%)	1.74 (1.26, 2.40)	1.93 (1.69, 2.21)	1.70 (1.23, 2.36)	1.94 (1.69, 2.22)		4 (8%)	11 (6%)	6.41 (5.18, 7.93)	7.35 (6.42, 8.42)	6.42 (5.17, 7.97)	7.41 (6.48, 8.49)		4 (8%)	23 (11%)	4.65 (3.65, 5.94)	5.90 (5.24, 6.64)	4.72 (3.73, 5.97)	5.96 (5.28, 6.71)		5 (6%)	29 (9%)	158.00 (128.42, 194.39)	162.87 (147.49, 179.85)	156.98 (127.19, 193.75)	163.26 (147.65, 180.51)
Missing	1	3						1	3						1	3						1	3						1	3						0	0						1	3
p-trend4			0.73	0.3	0.79	0.37				0.03	0.11	0.04	0.22				0.85	0.71	0.92	0.64				0.19	0.86	0.16	0.79				0.58	0.17	0.57	0.09				0.007	0.28	0.009	0.41				0.94	0.35	1	0.34
p-interaction5			0.99		0.76					0.41		0.38					0.84		0.83					0.16		0.16					0.9		0.88					0.06		0.05					0.69		0.69
Dyspareunia in past 12 months6
Presence
No	41 (61%)	204 (70%)	1.36 (0.90, 2.05)	0.94 (0.80, 1.12)	1.46 (0.99, 2.16)	0.97 (0.83, 1.14)		43 (62%)	212 (70%)	1.61 (1.41, 1.83)	1.54 (1.43, 1.66)	1.60 (1.41, 1.83)	1.53 (1.42, 1.65)		43 (62%)	212 (70%)	4.98 (4.60, 5.40)	4.98 (4.80, 5.18)	5.01 (4.62, 5.43)	4.99 (4.80, 5.18)		43 (62%)	209 (69%)	2.11 (1.88, 2.37)	1.92 (1.82, 2.02)	2.10 (1.87, 2.36)	1.92 (1.82, 2.02)		30 (65%)	128 (70%)	7.14 (6.64, 7.67)	7.15 (6.87, 7.45)	7.14 (6.64, 7.68)	7.15 (6.87, 7.45)		20 (54%)	117 (70%)	6.69 (5.85, 7.64)	6.48 (6.14, 6.83)	6.85 (6.07, 7.73)	6.51 (6.17, 6.87)		43 (62%)	212 (70%)	163.76 (152.44, 175.92)	163.93 (157.76, 170.33)	164.40 (152.95, 176.70)	163.88 (157.70, 170.31)
Yes	26 (39%)	89 (30%)	1.43 (0.85, 2.39)	1.31 (1.01, 1.69)	1.27 (0.78, 2.08)	1.23 (0.96, 1.56)		26 (38%)	92 (30%)	1.61 (1.36, 1.90)	1.61 (1.44, 1.80)	1.61 (1.36, 1.92)	1.62 (1.45, 1.82)		26 (38%)	92 (30%)	4.92 (4.43, 5.46)	4.58 (4.32, 4.85)	4.88 (4.39, 5.42)	4.57 (4.31, 4.84)		26 (38%)	92 (31%)	1.92 (1.65, 2.23)	1.97 (1.83, 2.13)	1.93 (1.66, 2.25)	1.97 (1.82, 2.13)		16 (35%)	56 (30%)	7.10 (6.43, 7.84)	7.00 (6.58, 7.44)	7.10 (6.42, 7.85)	6.99 (6.58, 7.44)		17 (46%)	50 (30%)	6.37 (5.51, 7.36)	6.23 (5.74, 6.77)	6.19 (5.43, 7.06)	6.16 (5.67, 6.69)		26 (38%)	92 (30%)	160.10 (145.95, 175.64)	157.86 (148.92, 167.33)	159.08 (144.86, 174.71)	157.96 (148.97, 167.49)
Missing	0	0						0	0						0	0						0	0						0	0						0	0						0	0
p-value			0.89	0.04	0.67	0.11				0.99	0.52	0.96	0.41				0.84	0.02	0.71	0.01				0.33	0.55	0.39	0.57				0.93	0.57	0.92	0.55				0.63	0.44	0.29	0.28				0.71	0.29	0.59	0.31
p-interaction5			0.35		0.19					0.83		0.87					0.28		0.3					0.25		0.25					0.94		0.96					0.83		0.88					0.73		0.73
Acyclic Pelvic Pain in past 3 months
Presence
No	75 (82%)	336 (89%)	1.51 (1.14, 2.00)	1.04 (0.90, 1.19)	1.52 (1.18, 1.96)	1.03 (0.91, 1.18)		77 (81%)	349 (89%)	1.64 (1.48, 1.82)	1.60 (1.51, 1.70)	1.64 (1.48, 1.82)	1.60 (1.51, 1.70)		77 (81%)	349 (89%)	4.91 (4.61, 5.24)	4.90 (4.76, 5.04)	4.92 (4.61, 5.24)	4.90 (4.76, 5.04)		77 (81%)	345 (89%)	2.08 (1.90, 2.27)	1.92 (1.85, 1.99)	2.08 (1.90, 2.27)	1.92 (1.85, 1.99)		48 (77%)	203 (91%)	7.05 (6.63, 7.49)	7.12 (6.89, 7.36)	7.05 (6.63, 7.50)	7.12 (6.89, 7.36)		46 (85%)	198 (87%)	6.37 (5.87, 6.91)	6.42 (6.17, 6.68)	6.36 (5.89, 6.86)	6.42 (6.17, 6.68)		77 (81%)	348 (89%)	159.94 (151.49, 168.85)	163.48 (158.78, 168.33)	159.96 (151.47, 168.92)	163.47 (158.76, 168.33)
Yes	17 (18%)	41 (11%)	0.87 (0.48, 1.57)	0.91 (0.61, 1.36)	0.85 (0.50, 1.46)	0.93 (0.64, 1.34)		18 (19%)	42 (11%)	1.77 (1.43, 2.18)	1.41 (1.19, 1.68)	1.77 (1.43, 2.18)	1.41 (1.19, 1.67)		18 (19%)	43 (11%)	4.82 (4.22, 5.51)	4.62 (4.25, 5.02)	4.81 (4.21, 5.50)	4.62 (4.25, 5.02)		18 (19%)	43 (11%)	1.99 (1.65, 2.39)	1.76 (1.57, 1.96)	1.99 (1.65, 2.40)	1.76 (1.57, 1.96)		14 (23%)	19 (9%)	6.91 (6.16, 7.75)	6.80 (6.11, 7.58)	6.91 (6.16, 7.76)	6.80 (6.10, 7.58)		8 (15%)	29 (13%)	6.50 (5.33, 7.91)	5.90 (5.32, 6.55)	6.57 (5.47, 7.90)	5.92 (5.34, 6.56)		18 (19%)	43 (11%)	162.00 (144.70, 181.38)	165.61 (152.37, 180.00)	161.90 (144.54, 181.36)	165.69 (152.43, 180.11)
Missing	1	8						1	9						1	9						1	9						1	6						0	4						1	9
p-value			0.1	0.54	0.06	0.59				0.55	0.17	0.55	0.16				0.8	0.2	0.78	0.2				0.68	0.14	0.68	0.14				0.77	0.44	0.77	0.43				0.86	0.14	0.75	0.15				0.84	0.77	0.85	0.77
p-interaction5			0.28		0.21					0.24		0.24					0.47		0.48					0.76		0.77					0.74		0.73					0.42		0.4					0.97		0.96
Pain with bowel movements
Presence in past 12 months7
No	60 (68%)	281 (75%)	1.44 (1.05, 1.98)	1.01 (0.87, 1.18)	1.46 (1.09, 1.95)	1.00 (0.87, 1.16)		63 (69%)	294 (76%)	1.73 (1.55, 1.93)	1.60 (1.50, 1.70)	1.73 (1.55, 1.93)	1.60 (1.50, 1.70)		63 (69%)	294 (76%)	5.03 (4.68, 5.41)	4.94 (4.78, 5.10)	5.03 (4.69, 5.41)	4.94 (4.78, 5.10)		63 (69%)	290 (75%)	2.15 (1.95, 2.38)	1.91 (1.83, 2.00)	2.15 (1.95, 2.38)	1.91 (1.83, 2.00)		37 (64%)	169 (77%)	7.29 (6.81, 7.80)	7.14 (6.88, 7.40)	7.29 (6.80, 7.81)	7.13 (6.88, 7.39)		36 (67%)	166 (73%)	6.48 (5.91, 7.11)	6.28 (6.01, 6.56)	6.51 (5.97, 7.09)	6.28 (6.01, 6.56)		63 (69%)	293 (76%)	161.88 (152.28, 172.08)	165.76 (160.53, 171.17)	161.91 (152.27, 172.15)	165.76 (160.52, 171.18)
Yes	28 (32%)	93 (25%)	1.09 (0.69, 1.75)	1.03 (0.79, 1.34)	1.07 (0.70, 1.63)	1.05 (0.83, 1.35)		28 (31%)	94 (24%)	1.60 (1.36, 1.88)	1.52 (1.35, 1.70)	1.60 (1.36, 1.88)	1.51 (1.35, 1.70)		28 (31%)	95 (24%)	4.63 (4.16, 5.16)	4.68 (4.42, 4.95)	4.63 (4.16, 5.15)	4.68 (4.42, 4.95)		28 (31%)	95 (25%)	1.89 (1.63, 2.20)	1.88 (1.74, 2.03)	1.89 (1.63, 2.20)	1.88 (1.74, 2.03)		21 (36%)	51 (23%)	6.55 (5.98, 7.17)	6.93 (6.49, 7.40)	6.55 (5.98, 7.18)	6.94 (6.50, 7.41)		18 (33%)	61 (27%)	6.20 (5.44, 7.07)	6.64 (6.17, 7.13)	6.16 (5.45, 6.96)	6.63 (6.17, 7.13)		28 (31%)	95 (24%)	158.20 (144.31, 173.44)	156.55 (147.96, 165.64)	158.14 (144.21, 173.43)	156.55 (147.95, 165.66)
Missing	3	8						3	9						3	9						3	9						3	6						0	3						3	9
p-value			0.35	0.94	0.24	0.73				0.43	0.44	0.43	0.42				0.22	0.1	0.21	0.1				0.16	0.67	0.17	0.69				0.07	0.45	0.08	0.48				0.59	0.21	0.47	0.21				0.69	0.09	0.68	0.09
p-interaction5			0.38		0.22					0.87		0.89					0.63		0.62					0.27		0.27					0.23		0.22					0.31		0.27					0.6		0.61
1. Geometric Mean and 95% CI calculated with adjustment for age (continuous) and body mass index (underweight/normal weight, overweight, obese)
2. Geometric Mean and 95% CI additionally adjusted for hormone use within 30 days prior to blood draw (yes, no)
3. Among participants who reported having periods at least once in the last 3 months. Due to phrasing of the questionnaire, participants who self-reported having periods could have been on cyclic hormone therapy or having bleeding despite being on continuous hormones
4. P-value for linear test for trend modeling the exposure as ordinal
5. P-value for test of interaction for those using and not using analgesics calculated using the Wald statistic
6. Among participants who had intercourse in the past 12 months
7. Among participants who completed the full version of the baseline questionnaire.
[truncated: 24 more columns]

## Sheet: Table S5
Table S5: Association between endometriosis-related pain symptoms and circulating TNF-alpha levels among A2A participants with and without endometriosis
	TNF-alpha measured on Ella Assay							TNF-alpha measured on Luminex Assay
			Age and BMI-adjusted model1		Additionally adjusted for hormone and pain medication use model2					Age and BMI-adjusted model1		Additionally adjusted for hormone and pain medication use model2
Pain Characteristics	Endometriosis	No Endometriosis	Endometriosis	No Endometriosis	Endometriosis	No Endometriosis		Endometriosis	No Endometriosis	Endometriosis	No Endometriosis	Endometriosis	No Endometriosis
	N(%)	N(%)	GM (95% CI)	GM (95% CI)	GM (95% CI)	GM (95% CI)		N(%)	N(%)	GM (95% CI)	GM (95% CI)	GM (95% CI)	GM (95% CI)
Dsymenorrhea3
Usual Severity
None/Mild	6 (8%)	158 (67%)	8.80 (7.02, 11.03)	6.98 (6.74, 7.22)	8.75 (6.94, 11.04)	6.94 (6.70, 7.19)		12 (6%)	165 (63%)	7.80 (6.55, 9.28)	6.44 (6.17, 6.72)	7.88 (6.59, 9.41)	6.41 (6.14, 6.69)
Moderate	18 (25%)	62 (26%)	7.98 (7.00, 9.09)	7.48 (7.08, 7.91)	7.98 (6.99, 9.12)	7.56 (7.14, 8.00)		59 (31%)	66 (25%)	6.94 (6.41, 7.51)	6.27 (5.87, 6.71)	6.93 (6.40, 7.52)	6.30 (5.89, 6.75)
Severe	47 (66%)	15 (6%)	7.54 (6.96, 8.17)	7.08 (6.32, 7.94)	7.54 (6.95, 8.18)	7.18 (6.41, 8.05)		117 (62%)	29 (11%)	7.03 (6.64, 7.43)	5.71 (5.16, 6.32)	7.02 (6.63, 7.43)	5.78 (5.22, 6.41)
Missing	2	4						1	0
p-trend4			0.18	0.15	0.2	0.07				0.55	0.05	0.5	0.11
p-interaction5			0.06		0.04					0.68		0.88
Usual Frequency6
Never/Rarely/Occasionally	1 (2%)	115 (50%)	8.00 (4.34, 14.73)	7.06 (6.77, 7.35)	7.95 (4.27, 14.80)	7.01 (6.73, 7.32)		4 (3%)	102 (48%)	6.94 (5.16, 9.35)	6.41 (6.07, 6.76)	6.79 (5.02, 9.18)	6.38 (6.04, 6.73)
Often/Usually	12 (21%)	70 (31%)	8.30 (6.96, 9.90)	7.15 (6.78, 7.54)	8.34 (6.97, 9.98)	7.18 (6.80, 7.57)		18 (15%)	68 (32%)	7.56 (6.56, 8.70)	6.22 (5.82, 6.64)	7.51 (6.51, 8.65)	6.20 (5.79, 6.62)
Always	43 (77%)	44 (19%)	7.79 (7.11, 8.54)	7.14 (6.68, 7.64)	7.78 (7.09, 8.54)	7.20 (6.73, 7.71)		100 (82%)	44 (21%)	6.94 (6.53, 7.36)	6.20 (5.70, 6.73)	6.95 (6.55, 7.38)	6.30 (5.79, 6.85)
Missing	2	5						3	4
p-trend4			0.58	0.71	0.56	0.46				0.45	0.45	0.58	0.71
p-interaction5			0.74		0.68					0.66		0.61
Dyspareunia in past 12 months7
Presence
No	14 (33%)	160 (69%)	6.94 (6.03, 7.99)	7.17 (6.93, 7.43)	6.77 (5.86, 7.82)	7.17 (6.92, 7.43)		23 (21%)	139 (67%)	6.56 (5.79, 7.43)	6.51 (6.20, 6.84)	6.57 (5.80, 7.43)	6.57 (6.26, 6.89)
Yes	28 (67%)	72 (31%)	7.39 (6.70, 8.15)	7.01 (6.65, 7.39)	7.48 (6.78, 8.25)	7.01 (6.65, 7.39)		87 (79%)	67 (33%)	6.69 (6.28, 7.13)	6.24 (5.82, 6.70)	6.69 (6.28, 7.12)	6.13 (5.71, 6.58)
Missing	0	0						0	0
p-value			0.49	0.48	0.29	0.49				0.79	0.34	0.79	0.12
p-interaction5			0.3		0.26					0.47		0.27
Severity8,9
Mild	4 (14%)	27 (38%)	7.24 (5.60, 9.36)	7.24 (6.65, 7.89)	7.20 (5.30, 9.79)	7.22 (6.62, 7.89)		19 (22%)	29 (44%)	7.16 (6.19, 8.28)	6.80 (6.09, 7.59)	7.31 (6.31, 8.46)	6.78 (6.09, 7.55)
Moderate	8 (29%)	33 (46%)	7.32 (5.94, 9.03)	7.01 (6.49, 7.58)	7.53 (5.99, 9.47)	7.03 (6.50, 7.61)		15 (17%)	23 (35%)	6.70 (5.68, 7.92)	5.87 (5.18, 6.66)	6.72 (5.68, 7.95)	5.86 (5.18, 6.62)
Severe	16 (57%)	11 (15%)	7.55 (6.58, 8.67)	6.60 (5.77, 7.55)	7.45 (6.35, 8.75)	6.60 (5.75, 7.56)		52 (60%)	14 (21%)	6.54 (5.99, 7.14)	5.74 (4.91, 6.70)	6.49 (5.94, 7.09)	5.79 (4.98, 6.74)
Missing	0	1						1	1
p-trend4			0.76	0.27	0.87	0.3				0.3	0.06	0.19	0.07
p-interaction5			0.53		0.91					0.48		0.71
Frequency8
Occasionally
Often/Usually	4 (14%)	48 (67%)	8.14 (6.37, 10.42)	7.36 (6.93, 7.82)	8.43 (6.43, 11.04)	7.36 (6.92, 7.83)		20 (23%)	49 (73%)	6.74 (5.85, 7.77)	6.31 (5.82, 6.85)	6.74 (5.84, 7.78)	6.34 (5.85, 6.88)
Always	15 (54%)	21 (29%)	6.94 (6.06, 7.94)	6.41 (5.84, 7.03)	6.90 (6.00, 7.93)	6.41 (5.84, 7.04)		39 (45%)	16 (24%)	6.62 (5.99, 7.33)	6.34 (5.49, 7.31)	6.66 (6.02, 7.37)	6.16 (5.33, 7.12)
Missing	9 (32%)	3 (4%)	8.03 (6.73, 9.58)	5.96 (4.67, 7.60)	7.99 (6.66, 9.59)	5.94 (4.63, 7.61)		28 (32%)	2 (3%)	6.77 (6.01, 7.63)	4.02 (2.67, 6.04)	6.72 (5.97, 7.56)	4.53 (2.97, 6.90)
p-trend4	0	0						0	0
p-interaction5			0.86	0.007	0.96	0.008				0.93	0.25	0.98	0.25
Acyclic Pelvic Pain in past 3 months			0.07		0.16					0.25		0.29
Presence
No	29 (28%)	252 (88%)	8.05 (7.30, 8.88)	7.11 (6.91, 7.32)	8.02 (7.27, 8.86)	7.11 (6.91, 7.32)		100 (34%)	249 (87%)	7.22 (6.81, 7.66)	6.41 (6.19, 6.63)	7.24 (6.82, 7.68)	6.40 (6.19, 6.63)
Yes	74 (72%)	34 (12%)	7.40 (6.97, 7.86)	6.92 (6.40, 7.48)	7.41 (6.97, 7.88)	6.89 (6.36, 7.46)		193 (66%)	38 (13%)	7.10 (6.81, 7.41)	6.04 (5.52, 6.60)	7.10 (6.80, 7.40)	6.06 (5.55, 6.63)
Missing	7	7						9	4
p-value			0.16	0.52	0.19	0.46				0.65	0.23	0.59	0.26
p-interaction5			0.42		0.4					0.44		0.53
Severity9,10
Mild	3 (4%)	11 (33%)	6.27 (4.79, 8.19)	6.82 (5.98, 7.77)	6.11 (4.65, 8.03)	6.99 (6.15, 7.95)		12 (7%)	9 (24%)	7.47 (6.27, 8.89)	6.15 (5.12, 7.40)	7.52 (6.31, 8.97)	6.08 (5.00, 7.41)
Moderate	11 (15%)	11 (33%)	6.87 (5.97, 7.90)	7.43 (6.52, 8.46)	6.87 (5.97, 7.92)	7.66 (6.73, 8.71)		37 (20%)	13 (35%)	7.44 (6.73, 8.21)	5.87 (5.03, 6.85)	7.37 (6.66, 8.14)	5.90 (5.03, 6.92)
Severe	58 (81%)	11 (33%)	7.53 (7.09, 7.99)	6.56 (5.75, 7.48)	7.54 (7.09, 8.01)	6.20 (5.41, 7.12)		134 (73%)	15 (41%)	6.99 (6.63, 7.36)	6.00 (5.21, 6.92)	7.00 (6.65, 7.38)	6.02 (5.18, 6.99)
Missing	2	1						10	1
p-trend4			0.09	0.7	0.08	0.35				0.25	0.87	0.28	0.97
p-interaction5			0.15		0.09					0.5		0.57
Frequency10
Monthly or less	19 (27%)	24 (71%)	7.34 (6.56, 8.22)	7.11 (6.52, 7.75)	7.32 (6.53, 8.20)	7.09 (6.49, 7.75)		54 (29%)	27 (71%)	7.04 (6.48, 7.64)	6.04 (5.45, 6.69)	7.06 (6.50, 7.67)	6.10 (5.49, 6.79)
Weekly or Daily	51 (73%)	10 (29%)	7.34 (6.87, 7.85)	6.50 (5.67, 7.46)	7.35 (6.87, 7.86)	6.55 (5.67, 7.56)		132 (71%)	11 (29%)	7.10 (6.74, 7.48)	5.84 (4.97, 6.86)	7.09 (6.73, 7.47)	5.69 (4.80, 6.75)
Missing	4	0						7	0
p-value			1	0.3	0.95	0.38				0.87	0.73	0.94	0.51
p-interaction5			0.55		0.51					0.81		0.82
Pain with bowel movements
Presence in past 12 months11
No	41 (44%)	207 (74%)	8.09 (7.46, 8.78)	7.17 (6.95, 7.40)	8.06 (7.41, 8.77)	7.17 (6.95, 7.40)		133 (48%)	204 (71%)	7.29 (6.94, 7.67)	6.30 (6.06, 6.55)	7.27 (6.91, 7.65)	6.30 (6.06, 6.55)
Yes	52 (56%)	73 (26%)	7.15 (6.65, 7.69)	6.84 (6.48, 7.22)	7.18 (6.66, 7.73)	6.84 (6.48, 7.22)		147 (53%)	83 (29%)	7.13 (6.80, 7.48)	6.55 (6.16, 6.96)	7.15 (6.81, 7.50)	6.54 (6.16, 6.96)
Missing	8	9						18	3
p-value			0.03	0.14	0.05	0.14				0.52	0.3	0.64	0.31
p-interaction5			0.17		0.15					0.15		0.2
1. Geometric Mean and 95% CI calculated with adjustment for age (continuous) and body mass index (underweight/normal weight, overweight, obese)
2. Geometric Mean and 95% CI additionally adjusted for hormone use within 30 days prior to blood draw (yes, no) and pain medication use within 24-48 hours of blood draw (yes, no, missing)
3. Among participants who reported having periods at least once in the last 3 months. Due to phrasing of the questionnaire, participants who self-reported having periods could have been on cyclic hormone therapy or having bleeding despite being on continuous hormones
4. P-value for linear test for trend modeling the exposure as ordinal
5. P-value for test of interaction for those with and without endometriosis calculated using the Wald statistic
6. Among participants who answered the baseline questionnaire from January 2014 onwards when this question was added and to participants who reported having periods at least once in the last 3 months
7. Among participants who had intercourse in the past 12 months
8. Among participants who reported dyspareunia in the past 12 months
9. Based on numeric pain rating scale categorized as mild (1-3), moderate (4-6), severe (7-10)
10. Among participants who reported acyclic pelvic pain in the past 3 months
11. Among participants who completed the full version of the baseline questionnaire.

## Sheet: Table S6
Table S6: Association between pain symptoms and circulating IL-1b levels among endometriosis cases and controls
	Endometriosis			No Endometriosis			Age and BMI-adjusted model1				Additionally adjusted for hormone and pain medication use2
							Endometriosis		No Endometriosis		Endometriosis		No Endometriosis
	<LLD	>LLD to median	>Median	<LLD	>LLD to median	>Median	>LLD to median vs. <LLD OR (95% CI)	>Median vs. <LLD OR (95% CI)	>LLD to median vs. <LLD OR (95% CI)	>Median vs. <LLD OR (95% CI)	>LLD to median vs. <LLD OR (95% CI)	>Median vs. <LLD OR (95% CI)	>LLD to median vs. <LLD OR (95% CI)	>Median vs. <LLD OR (95% CI)
Dysmenorrhea3
Usual severity of pelvic pain with periods
None/Mild	9 (7%)	3 (7%)	4 (6%)	123 (66%)	63 (62%)	93 (69%)	0.90 (0.22, 3.61)	0.75 (0.22, 2.62)	0.99 (0.42, 2.31)	1.80 (0.74, 4.37)	0.84 (0.21, 3.44)	0.78 (0.22, 2.77)	0.90 (0.38, 2.16)	1.89 (0.75, 4.75)
Moderate	47 (35%)	12 (26%)	16 (25%)	46 (25%)	28 (28%)	34 (25%)	0.64 (0.30, 1.38)	0.60 (0.30, 1.19)	1.10 (0.44, 2.77)	1.65 (0.64, 4.30)	0.62 (0.28, 1.36)	0.66 (0.33, 1.33)	1.01 (0.40, 2.57)	1.63 (0.61, 4.32)
Severe	80 (59%)	31 (67%)	45 (69%)	18 (10%)	10 (10%)	8 (6%)	1.00 (ref)	1.00 (ref)	1.00 (ref)	1.00 (ref)	1.00 (ref)	1.00 (ref)	1.00 (ref)	1.00 (ref)
Missing	1	1	1	1	2	1
p-interaction4							0.57				0.68
Usual frequency of pelvic pain with periods5
Never/Rarely/Occassionally	2 (2%)	1 (3%)	1 (2%)	80 (51%)	44 (47%)	63 (52%)	1.19 (0.10, 13.77)	0.65 (0.06, 7.44)	0.84 (0.42, 1.67)	1.18 (0.61, 2.29)	1.26 (0.11, 14.94)	0.85 (0.07, 9.95)	0.81 (0.40, 1.64)	1.23 (0.62, 2.44)
Often/Usually	19 (23%)	5 (16%)	3 (6%)	46 (29%)	29 (31%)	39 (32%)	0.61 (0.21, 1.83)	0.21 (0.06, 0.74)	0.96 (0.46, 2.02)	1.28 (0.63, 2.62)	0.58 (0.19, 1.75)	0.22 (0.06, 0.79)	0.92 (0.44, 1.96)	1.29 (0.62, 2.69)
Always	60 (74%)	26 (81%)	47 (92%)	30 (19%)	20 (22%)	20 (16%)	1.00 (ref)	1.00 (ref)	1.00 (ref)	1.00 (ref)	1.00 (ref)	1.00 (ref)	1.00 (ref)	1.00 (ref)
Missing	1	2	2	4	1	4
p-interaction4							0.19				0.23
Dyspareunia6
Dyspareunia in the last 12 months
No	13 (16%)	5 (20%)	12 (32%)	118 (71%)	56 (63%)	85 (70%)	1.00 (ref)	1.00 (ref)	1.00 (ref)	1.00 (ref)	1.00 (ref)	1.00 (ref)	1.00 (ref)	1.00 (ref)
Yes	67 (84%)	20 (80%)	26 (68%)	49 (29%)	33 (37%)	36 (30%)	0.66 (0.20, 2.14)	0.48 (0.19, 1.23)	1.37 (0.79, 2.38)	1.01 (0.60, 1.69)	0.71 (0.22, 2.36)	0.48 (0.19, 1.25)	1.31 (0.75, 2.30)	0.99 (0.58, 1.68)
Missing	0	0	0	0	0	0
p-interaction4							0.2				0.24
Severity7,8
None/Mild (0-3)	13 (20%)	3 (15%)	6 (23%)	20 (42%)	12 (36%)	14 (39%)	0.99 (0.23, 4.29)	1.22 (0.39, 3.83)	0.86 (0.25, 2.98)	1.48 (0.40, 5.46)	1.59 (0.34, 7.40)	1.25 (0.38, 4.16)	0.72 (0.20, 2.61)	1.33 (0.35, 5.03)
Moderate (4-6)	12 (18%)	8 (40%)	4 (15%)	18 (38%)	14 (42%)	17 (47%)	3.36 (0.99, 11.47)	0.96 (0.25, 3.63)	0.83 (0.24, 2.92)	1.48 (0.40, 5.51)	5.40 (1.35, 21.63)	0.95 (0.24, 3.79)	0.74 (0.20, 2.72)	1.38 (0.37, 5.24)
Severe (7-10)	41 (62%)	9 (45%)	16 (62%)	10 (21%)	7 (21%)	5 (14%)	1.00 (ref)	1.00 (ref)	1.00 (ref)	1.00 (ref)	1.00 (ref)	1.00 (ref)	1.00 (ref)	1.00 (ref)
Missing	1	0	0	1	0	0
p-interaction4							0.48				0.43
Frequency7
Occasionally	14 (21%)	6 (30%)	4 (15%)	33 (67%)	22 (67%)	26 (72%)	1.00 (ref)	1.00 (ref)	1.00 (ref)	1.00 (ref)	1.00 (ref)	1.00 (ref)	1.00 (ref)	1.00 (ref)
Often/Usually	27 (40%)	10 (50%)	16 (62%)	15 (31%)	8 (24%)	9 (25%)	0.88 (0.26, 3.00)	2.16 (0.59, 7.95)	0.80 (0.28, 2.27)	0.77 (0.28, 2.11)	0.62 (0.17, 2.29)	2.21 (0.58, 8.41)	0.79 (0.26, 2.37)	0.80 (0.29, 2.24)
Always	26 (39%)	4 (20%)	6 (23%)	1 (2%)	3 (9%)	1 (3%)	0.37 (0.09, 1.57)	0.80 (0.19, 3.38)	5.45 (0.51, 57.84)	1.71 (0.10, 29.40)	0.25 (0.05, 1.12)	0.81 (0.19, 3.54)	8.43 (0.75, 94.28)	1.78 (0.10, 31.68)
Missing	0	0	0	0	0	0
p-interaction4							0.28				0.14
General Pelvic Pain
Acyclic pelvic pain in the last 3 months
Never	76 (36%)	22 (30%)	26 (29%)	194 (86%)	107 (90%)	131 (87%)	1.00 (ref)	1.00 (ref)	1.00 (ref)	1.00 (ref)	1.00 (ref)	1.00 (ref)	1.00 (ref)	1.00 (ref)
Ever	134 (64%)	51 (70%)	64 (71%)	31 (14%)	12 (10%)	20 (13%)	1.38 (0.77, 2.46)	1.44 (0.84, 2.48)	0.72 (0.35, 1.48)	0.98 (0.53, 1.80)	1.43 (0.79, 2.58)	1.44 (0.83, 2.48)	0.69 (0.33, 1.41)	0.91 (0.49, 1.69)
Missing	7	4	5	3	3	4
p-interaction4							0.29				0.3
Severity8,9
Mild	10 (8%)	5 (10%)	0 (0%)	9 (29%)	3 (27%)	5 (26%)	1.28 (0.41, 4.05)	--	0.80 (0.13, 4.80)	0.74 (0.17, 3.19)	1.35 (0.41, 4.39)	--	0.84 (0.12, 5.80)	1.34 (0.25, 7.35)
Moderate	22 (17%)	9 (18%)	15 (25%)	12 (39%)	4 (36%)	6 (32%)	1.09 (0.46, 2.60)	1.46 (0.69, 3.08)	0.66 (0.12, 3.63)	0.59 (0.14, 2.39)	1.09 (0.45, 2.61)	1.48 (0.70, 3.14)	0.68 (0.12, 3.94)	0.97 (0.20, 4.77)
Severe	96 (75%)	36 (72%)	46 (75%)	10 (32%)	4 (36%)	8 (42%)	1.00 (ref)	1.00 (ref)	1.00 (ref)	1.00 (ref)	1.00 (ref)	1.00 (ref)	1.00 (ref)	1.00 (ref)
Missing	6	1	3	0	1	1
p-interaction4							0.86				0.9
Frequency9
Monthly or less	43 (33%)	16 (34%)	14 (23%)	22 (71%)	8 (67%)	15 (75%)	1.00 (ref)	1.00 (ref)	1.00 (ref)	1.00 (ref)	1.00 (ref)	1.00 (ref)	1.00 (ref)	1.00 (ref)
Weekly or daily	89 (67%)	31 (66%)	48 (77%)	9 (29%)	4 (33%)	5 (25%)	0.97 (0.47, 1.99)	1.71 (0.84, 3.48)	1.15 (0.26, 5.15)	0.69 (0.18, 2.66)	0.97 (0.47, 2.02)	1.74 (0.85, 3.55)	0.99 (0.20, 4.81)	0.45 (0.09, 2.32)
Missing	2	4	2	0	0	0
p-interaction4							0.5				0.48
Pain with bowel movements
Pain with bowel movements10
No	81 (41%)	36 (56%)	47 (54%)	163 (73%)	86 (73%)	111 (76%)	1.00 (ref)	1.00 (ref)	1.00 (ref)	1.00 (ref)	1.00 (ref)	1.00 (ref)	1.00 (ref)	1.00 (ref)
Yes	118 (59%)	28 (44%)	40 (46%)	60 (27%)	32 (27%)	36 (24%)	0.53 (0.30, 0.95)	0.57 (0.34, 0.96)	0.96 (0.57, 1.60)	0.85 (0.52, 1.38)	0.57 (0.31, 1.02)	0.57 (0.33, 0.96)	0.94 (0.56, 1.58)	0.79 (0.48, 1.30)
Missing	14	7	5	3	3	6
p-interaction4							0.23				0.23
1. Odds ratio (95% confidence interval) from polytomous logistic regression model adjusted for age (continuous) and body mass index (under/normal weight, overweight, obese)
2. Odds ratio (95% confidence interval) from polytomous logistic regression model additionally adjusted for hormone use within 30 days prior to blood draw (yes, no), and pain medication use within 24-48 hours of blood draw (yes, no, missing)
3. Among participants who reported having periods at least once in the last 3 months. Due to phrasing of the questionnaire, participants who self-reported having periods could have been on cyclic hormone therapy or having bleeding despite being on continuous hormones
4. P-value for test of interaction for those with and without endometriosis calculated using the Wald statistic
5. Among participants who answered the baseline questionnaire from January 2014 onwards when this question was added and to participants who reported having periods at least once in the last 3 months
6. Among participants who had intercourse in the past 12 months
7. Among participants who reported dyspareunia in the past 12 months
8. Based on numeric pain rating scale categorized as mild (1-3), moderate (4-6), severe (7-10)
9. Among participants who reported acyclic pelvic pain in the past 3 months
10. Among participants who completed the full version of the baseline questionnaire.

## Sheet: Table S7
Table S7: Association between endometriosis-related pain symptoms and circulating cytokine and chemokine levels among A2A participants with and without endometriosis removing those who used steroid medications within 48 hours of blood draw1
	C-Reactive Protein (CRP)							Interleukin-6 (IL-6)							Interleukin-8 (IL-8)							Interleukin-10 (IL-10)							TNF-alpha measured on Ella Assay							TNF-alpha measured on Luminex Assay							Monocyte Chemotactic Protein-1 (MCP-1)
			Age and BMI-adjusted model2		Additionally adjusted for hormone and pain medication use model3					Age and BMI-adjusted model2		Additionally adjusted for hormone and pain medication use model3					Age and BMI-adjusted model2		Additionally adjusted for hormone and pain medication use model3					Age and BMI-adjusted model2		Additionally adjusted for hormone and pain medication use model3					Age and BMI-adjusted model2		Additionally adjusted for hormone and pain medication use model3					Age and BMI-adjusted model2		Additionally adjusted for hormone and pain medication use model3					Age and BMI-adjusted model2		Additionally adjusted for hormone and pain medication use model3
Pain Characteristics	Endometriosis	No Endometriosis	Endometriosis	No Endometriosis	Endometriosis	No Endometriosis		Endometriosis	No Endometriosis	Endometriosis	No Endometriosis	Endometriosis	No Endometriosis		Endometriosis	No Endometriosis	Endometriosis	No Endometriosis	Endometriosis	No Endometriosis		Endometriosis	No Endometriosis	Endometriosis	No Endometriosis	Endometriosis	No Endometriosis		Endometriosis	No Endometriosis	Endometriosis	No Endometriosis	Endometriosis	No Endometriosis		Endometriosis	No Endometriosis	Endometriosis	No Endometriosis	Endometriosis	No Endometriosis		Endometriosis	No Endometriosis	Endometriosis	No Endometriosis	Endometriosis	No Endometriosis
	N(%)	N(%)	GM (95% CI)	GM (95% CI)	GM (95% CI)	GM (95% CI)		N(%)	N(%)	GM (95% CI)	GM (95% CI)	GM (95% CI)	GM (95% CI)		N(%)	N(%)	GM (95% CI)	GM (95% CI)	GM (95% CI)	GM (95% CI)		N(%)	N(%)	GM (95% CI)	GM (95% CI)	GM (95% CI)	GM (95% CI)		N(%)	N(%)	GM (95% CI)	GM (95% CI)	GM (95% CI)	GM (95% CI)		N(%)	N(%)	GM (95% CI)	GM (95% CI)	GM (95% CI)	GM (95% CI)		N(%)	N(%)	GM (95% CI)	GM (95% CI)	GM (95% CI)	GM (95% CI)
Dsymenorrhea4
Usual Severity
None/Mild	16 (7%)	254 (66%)	1.54 (0.77, 3.10)	1.13 (0.96, 1.32)	1.68 (0.85, 3.34)	1.04 (0.90, 1.21)		16 (7%)	266 (67%)	1.68 (1.20, 2.34)	1.51 (1.42, 1.62)	1.66 (1.18, 2.32)	1.53 (1.43, 1.63)		16 (7%)	266 (67%)	4.60 (4.10, 5.16)	4.86 (4.71, 5.02)	4.57 (4.07, 5.14)	4.85 (4.69, 5.01)		15 (7%)	265 (67%)	1.77 (1.45, 2.16)	1.94 (1.85, 2.02)	1.80 (1.48, 2.20)	1.94 (1.86, 2.03)		6 (9%)	151 (68%)	8.80 (6.97, 11.10)	6.99 (6.74, 7.24)	8.72 (6.86, 11.08)	6.95 (6.70, 7.20)		12 (7%)	159 (64%)	7.83 (6.57, 9.32)	6.44 (6.17, 6.73)	7.87 (6.58, 9.40)	6.42 (6.14, 6.71)		16 (7%)	266 (67%)	196.80 (170.55, 227.09)	161.69 (156.62, 166.93)	197.83 (171.28, 228.51)	161.76 (156.63, 167.05)
Moderate	69 (31%)	99 (26%)	1.66 (1.19, 2.32)	1.07 (0.82, 1.38)	1.64 (1.18, 2.28)	1.22 (0.96, 1.54)		70 (30%)	102 (26%)	1.65 (1.40, 1.93)	1.80 (1.63, 2.00)	1.64 (1.40, 1.93)	1.78 (1.60, 1.98)		72 (31%)	102 (26%)	5.08 (4.81, 5.37)	4.83 (4.59, 5.09)	5.09 (4.81, 5.38)	4.86 (4.61, 5.12)		72 (32%)	101 (25%)	1.81 (1.65, 1.98)	1.91 (1.78, 2.05)	1.82 (1.66, 1.99)	1.90 (1.76, 2.04)		16 (24%)	58 (26%)	8.01 (6.95, 9.23)	7.55 (7.12, 8.00)	8.05 (6.94, 9.32)	7.63 (7.20, 8.09)		58 (33%)	64 (26%)	6.94 (6.40, 7.52)	6.25 (5.84, 6.69)	6.93 (6.39, 7.52)	6.28 (5.86, 6.73)		72 (31%)	102 (26%)	165.15 (154.40, 176.65)	167.75 (159.33, 176.61)	165.91 (155.01, 177.58)	167.91 (159.36, 176.91)
Severe	137 (62%)	29 (8%)	1.70 (1.34, 2.15)	0.81 (0.50, 1.31)	1.69 (1.34, 2.13)	1.02 (0.66, 1.58)		144 (63%)	31 (8%)	1.66 (1.49, 1.85)	1.58 (1.31, 1.91)	1.67 (1.49, 1.86)	1.53 (1.27, 1.85)		145 (62%)	32 (8%)	5.11 (4.92, 5.31)	5.00 (4.57, 5.49)	5.12 (4.92, 5.32)	5.05 (4.60, 5.54)		141 (62%)	32 (8%)	1.91 (1.79, 2.04)	1.80 (1.58, 2.04)	1.90 (1.78, 2.03)	1.79 (1.58, 2.04)		45 (67%)	14 (6%)	7.55 (6.94, 8.21)	7.11 (6.31, 8.00)	7.54 (6.92, 8.22)	7.22 (6.41, 8.12)		107 (60%)	26 (10%)	7.01 (6.61, 7.43)	5.61 (5.05, 6.25)	7.01 (6.60, 7.44)	5.67 (5.09, 6.33)		145 (62%)	32 (8%)	175.68 (167.56, 184.20)	159.89 (145.84, 175.29)	175.18 (167.02, 183.74)	158.88 (144.77, 174.36)
Missing	3	4						3	4						3	4						3	4						2	4						1	0						3	4
p-trend5			0.81	0.26	0.93	0.61				0.99	0.07	0.92	0.2				0.2	0.75	0.19	0.54				0.3	0.31	0.42	0.25				0.19	0.13	0.21	0.05				0.5	0.03	0.48	0.06				0.9	0.63	0.75	0.72
p-interaction6			0.36		0.85					0.4		0.5					0.47		0.53					0.13		0.16					0.06		0.04					0.62		0.78					0.71		0.73
Usual Frequency7
Never/Rarely/Occasionally	4 (3%)	171 (51%)	1.09 (0.25, 4.65)	1.10 (0.90, 1.33)	0.93 (0.23, 3.83)	1.02 (0.85, 1.21)		4 (3%)	179 (51%)	1.64 (0.89, 3.03)	1.52 (1.41, 1.65)	1.63 (0.87, 3.04)	1.54 (1.42, 1.66)		4 (3%)	179 (51%)	4.70 (3.68, 5.99)	4.91 (4.71, 5.11)	4.73 (3.70, 6.05)	4.90 (4.70, 5.10)		4 (3%)	178 (51%)	1.36 (0.93, 1.97)	1.97 (1.86, 2.08)	1.35 (0.93, 1.98)	1.98 (1.87, 2.09)		1 (2%)	111 (51%)	7.98 (4.22, 15.07)	7.05 (6.75, 7.35)	8.00 (4.18, 15.29)	7.00 (6.71, 7.31)		4 (4%)	98 (48%)	6.95 (5.14, 9.39)	6.37 (6.03, 6.74)	6.83 (5.03, 9.29)	6.34 (6.00, 6.71)		4 (3%)	179 (51%)	177.91 (136.06, 232.64)	162.66 (156.47, 169.10)	182.50 (139.42, 238.88)	162.51 (156.26, 169.00)
Often/Usually	26 (17%)	101 (30%)	2.43 (1.37, 4.31)	1.04 (0.81, 1.34)	2.48 (1.42, 4.32)	1.06 (0.85, 1.33)		26 (17%)	107 (31%)	2.12 (1.67, 2.70)	1.60 (1.45, 1.77)	2.12 (1.66, 2.71)	1.60 (1.45, 1.77)		26 (17%)	107 (31%)	4.81 (4.37, 5.29)	4.77 (4.53, 5.03)	4.78 (4.35, 5.27)	4.77 (4.53, 5.03)		25 (17%)	107 (31%)	1.86 (1.60, 2.16)	1.90 (1.76, 2.04)	1.86 (1.60, 2.17)	1.89 (1.76, 2.03)		11 (21%)	68 (31%)	8.23 (6.79, 9.98)	7.17 (6.79, 7.57)	8.29 (6.81, 10.09)	7.20 (6.82, 7.61)		18 (16%)	64 (31%)	7.57 (6.56, 8.72)	6.25 (5.83, 6.69)	7.53 (6.52, 8.70)	6.22 (5.80, 6.67)		26 (17%)	107 (31%)	156.06 (140.42, 173.45)	156.95 (149.26, 165.04)	156.16 (140.48, 173.60)	157.12 (149.40, 165.24)
Always	119 (80%)	63 (19%)	1.33 (1.02, 1.73)	1.03 (0.75, 1.42)	1.33 (1.03, 1.72)	1.23 (0.92, 1.64)		123 (80%)	63 (18%)	1.57 (1.41, 1.76)	1.68 (1.47, 1.91)	1.57 (1.41, 1.76)	1.65 (1.45, 1.88)		123 (80%)	64 (18%)	5.12 (4.90, 5.35)	4.90 (4.58, 5.25)	5.12 (4.90, 5.35)	4.93 (4.60, 5.28)		120 (81%)	63 (18%)	1.93 (1.80, 2.07)	1.88 (1.71, 2.07)	1.93 (1.80, 2.07)	1.87 (1.70, 2.06)		40 (77%)	39 (18%)	7.84 (7.11, 8.65)	7.26 (6.76, 7.79)	7.83 (7.09, 8.65)	7.33 (6.82, 7.88)		92 (81%)	42 (21%)	6.99 (6.56, 7.44)	6.21 (5.70, 6.76)	7.00 (6.57, 7.46)	6.31 (5.79, 6.88)		123 (80%)	64 (18%)	162.21 (154.55, 170.24)	162.21 (152.00, 173.10)	162.05 (154.41, 170.07)	162.35 (152.02, 173.38)
Missing	4	7						4	8						4	8						4	8						2	4						2	4						4	8
p-trend5			0.23	0.71	0.25	0.3				0.09	0.19	0.1	0.34				0.2	0.79	0.19	0.91				0.15	0.33	0.15	0.24				0.7	0.45	0.66	0.25				0.52	0.58	0.61	0.85				0.94	0.69	0.95	0.75
p-interaction6			0.26		0.1					0.03		0.03					0.22		0.22					0.09		0.1					0.77		0.69					0.66		0.62					0.74		0.78
Dyspareunia in past 12 months8
Presence
No	24 (19%)	237 (69%)	2.24 (1.35, 3.74)	1.03 (0.87, 1.20)	2.22 (1.37, 3.59)	1.06 (0.91, 1.23)		25 (19%)	247 (69%)	1.61 (1.25, 2.08)	1.58 (1.48, 1.69)	1.61 (1.25, 2.07)	1.57 (1.47, 1.68)		25 (19%)	247 (69%)	4.98 (4.47, 5.56)	5.01 (4.84, 5.19)	5.00 (4.48, 5.58)	5.02 (4.85, 5.20)		25 (19%)	245 (69%)	1.96 (1.70, 2.25)	1.97 (1.88, 2.07)	1.96 (1.71, 2.25)	1.97 (1.88, 2.07)		11 (29%)	154 (70%)	7.12 (6.08, 8.35)	7.20 (6.95, 7.47)	6.92 (5.88, 8.15)	7.20 (6.94, 7.46)		20 (19%)	134 (68%)	6.52 (5.69, 7.48)	6.52 (6.21, 6.86)	6.59 (5.75, 7.54)	6.58 (6.26, 6.91)		25 (19%)	247 (69%)	173.01 (157.00, 190.65)	166.11 (160.50, 171.92)	173.93 (158.24, 191.19)	166.03 (160.39, 171.87)
Yes	100 (81%)	108 (31%)	2.35 (1.84, 3.02)	1.32 (1.05, 1.68)	2.36 (1.87, 2.98)	1.23 (0.98, 1.54)		106 (81%)	111 (31%)	1.64 (1.45, 1.85)	1.61 (1.46, 1.78)	1.64 (1.45, 1.85)	1.63 (1.48, 1.81)		108 (81%)	111 (31%)	5.01 (4.76, 5.28)	4.63 (4.39, 4.87)	5.01 (4.75, 5.28)	4.61 (4.37, 4.86)		106 (81%)	111 (31%)	1.74 (1.62, 1.86)	1.94 (1.81, 2.08)	1.73 (1.62, 1.85)	1.94 (1.81, 2.08)		27 (71%)	67 (30%)	7.32 (6.62, 8.08)	7.02 (6.65, 7.42)	7.40 (6.70, 8.19)	7.03 (6.65, 7.43)		83 (81%)	64 (32%)	6.71 (6.28, 7.17)	6.20 (5.77, 6.66)	6.69 (6.27, 7.15)	6.09 (5.66, 6.55)		108 (81%)	111 (31%)	176.18 (168.21, 184.52)	157.61 (149.72, 165.92)	175.96 (168.21, 184.06)	157.78 (149.81, 166.18)
Missing	0	0						0	0						0	0						0	0						0	0						0	0						0	0
p-value			0.87	0.08	0.82	0.28				0.93	0.73	0.9	0.54				0.92	0.01	0.97	0.009				0.14	0.75	0.11	0.7				0.79	0.46	0.51	0.47				0.72	0.26	0.83	0.09				0.74	0.1	0.83	0.11
p-interaction6			0.52		0.8					0.99		0.99					0.23		0.22					0.25		0.27					0.57		0.5					0.37		0.22					0.34		0.36
Severity9,10
Mild	20 (20%)	44 (41%)	2.37 (1.35, 4.14)	1.39 (0.93, 2.06)	2.25 (1.30, 3.91)	1.35 (0.92, 1.99)		22 (21%)	44 (40%)	1.77 (1.34, 2.35)	1.65 (1.37, 1.98)	1.83 (1.37, 2.44)	1.66 (1.39, 1.99)		22 (21%)	44 (40%)	5.15 (4.60, 5.76)	4.65 (4.31, 5.02)	5.02 (4.48, 5.63)	4.64 (4.30, 5.01)		22 (21%)	44 (40%)	1.66 (1.44, 1.91)	1.90 (1.73, 2.10)	1.66 (1.44, 1.92)	1.90 (1.73, 2.10)		4 (15%)	26 (39%)	7.17 (5.53, 9.29)	7.17 (6.56, 7.83)	7.16 (5.24, 9.79)	7.15 (6.52, 7.83)		19 (23%)	28 (44%)	7.14 (6.16, 8.28)	6.76 (6.03, 7.57)	7.23 (6.24, 8.39)	6.73 (6.02, 7.52)		22 (21%)	44 (40%)	182.54 (164.23, 202.90)	157.81 (146.05, 170.51)	179.19 (160.99, 199.46)	157.66 (145.81, 170.49)
Moderate	23 (23%)	44 (41%)	2.26 (1.32, 3.88)	1.24 (0.83, 1.85)	2.40 (1.42, 4.06)	1.27 (0.86, 1.88)		22 (21%)	46 (42%)	1.91 (1.43, 2.55)	1.75 (1.46, 2.10)	1.91 (1.42, 2.56)	1.74 (1.45, 2.07)		23 (21%)	46 (42%)	4.88 (4.36, 5.47)	4.50 (4.18, 4.85)	4.83 (4.31, 5.41)	4.51 (4.19, 4.86)		22 (21%)	46 (42%)	1.87 (1.62, 2.17)	2.02 (1.84, 2.22)	1.85 (1.60, 2.14)	2.02 (1.83, 2.22)		8 (30%)	30 (45%)	7.25 (5.87, 8.94)	7.06 (6.51, 7.67)	7.46 (5.92, 9.39)	7.09 (6.51, 7.71)		14 (17%)	22 (35%)	6.57 (5.52, 7.82)	5.86 (5.14, 6.68)	6.52 (5.46, 7.79)	5.85 (5.15, 6.65)		23 (21%)	46 (42%)	181.15 (162.90, 201.44)	153.14 (141.91, 165.25)	177.88 (159.86, 197.94)	153.22 (141.88, 165.46)
Severe	56 (57%)	19 (18%)	2.35 (1.68, 3.28)	1.29 (0.71, 2.35)	2.33 (1.67, 3.25)	1.30 (0.72, 2.33)		61 (58%)	20 (18%)	1.52 (1.28, 1.80)	1.32 (1.01, 1.73)	1.50 (1.26, 1.78)	1.32 (1.01, 1.72)		62 (58%)	20 (18%)	5.01 (4.69, 5.36)	4.93 (4.41, 5.52)	5.08 (4.74, 5.44)	4.94 (4.42, 5.53)		61 (58%)	20 (18%)	1.71 (1.57, 1.86)	1.91 (1.66, 2.20)	1.72 (1.58, 1.87)	1.91 (1.65, 2.21)		15 (56%)	10 (15%)	7.46 (6.46, 8.62)	6.72 (5.82, 7.76)	7.35 (6.21, 8.70)	6.69 (5.78, 7.75)		49 (60%)	13 (21%)	6.60 (6.02, 7.24)	5.61 (4.77, 6.60)	6.58 (6.00, 7.23)	5.67 (4.84, 6.64)		62 (58%)	20 (18%)	171.74 (161.26, 182.90)	166.31 (148.41, 186.37)	174.04 (163.29, 185.51)	166.44 (148.38, 186.70)
Missing	1	1						1	1						1	1						1	1						0	1						1	1						1	1
p-trend5			0.99	0.79	0.94	0.87				0.25	0.3	0.18	0.26				0.79	0.56	0.76	0.5				0.95	0.79	0.84	0.82				0.77	0.5	0.91	0.51				0.41	0.05	0.34	0.06				0.28	0.61	0.63	0.59
p-interaction6			0.84		0.85					0.88		0.75					0.49		0.72					0.85		0.8					0.71		0.95					0.39		0.58					0.28		0.42
Frequency9
Occasionally	20 (20%)	77 (71%)	2.36 (1.35, 4.10)	1.38 (1.02, 1.85)	2.29 (1.33, 3.91)	1.36 (1.02, 1.82)		24 (23%)	78 (70%)	1.80 (1.37, 2.36)	1.63 (1.42, 1.87)	1.85 (1.40, 2.43)	1.64 (1.43, 1.87)		24 (22%)	78 (70%)	4.67 (4.20, 5.18)	4.55 (4.30, 4.82)	4.56 (4.10, 5.07)	4.55 (4.30, 4.81)		24 (23%)	78 (70%)	1.72 (1.50, 1.96)	1.95 (1.81, 2.09)	1.72 (1.50, 1.96)	1.95 (1.81, 2.10)		4 (15%)	46 (69%)	8.04 (6.28, 10.28)	7.38 (6.93, 7.85)	8.34 (6.35, 10.95)	7.38 (6.92, 7.86)		20 (24%)	48 (75%)	6.72 (5.82, 7.76)	6.28 (5.77, 6.83)	6.69 (5.79, 7.72)	6.30 (5.80, 6.84)		24 (22%)	78 (70%)	171.57 (155.31, 189.54)	156.13 (147.35, 165.43)	168.87 (152.97, 186.43)	156.10 (147.25, 165.48)
Often/Usually	49 (49%)	26 (24%)	2.19 (1.53, 3.13)	1.30 (0.78, 2.17)	2.29 (1.62, 3.23)	1.28 (0.77, 2.11)		50 (47%)	28 (25%)	1.63 (1.35, 1.97)	1.67 (1.33, 2.10)	1.60 (1.32, 1.94)	1.69 (1.36, 2.12)		51 (47%)	28 (25%)	5.19 (4.83, 5.58)	4.76 (4.33, 5.24)	5.23 (4.86, 5.62)	4.75 (4.32, 5.22)		49 (46%)	28 (25%)	1.78 (1.62, 1.95)	1.96 (1.73, 2.21)	1.77 (1.61, 1.94)	1.96 (1.74, 2.22)		14 (52%)	18 (27%)	6.79 (5.90, 7.82)	6.37 (5.76, 7.05)	6.75 (5.83, 7.81)	6.37 (5.75, 7.06)		38 (46%)	14 (22%)	6.65 (5.99, 7.38)	6.28 (5.37, 7.34)	6.64 (5.99, 7.37)	6.11 (5.22, 7.15)		51 (47%)	28 (25%)	170.68 (159.31, 182.86)	163.35 (148.30, 179.94)	170.37 (159.18, 182.34)	163.24 (148.05, 179.98)
Always	31 (31%)	5 (5%)	2.59 (1.65, 4.06)	0.78 (0.24, 2.54)	2.46 (1.59, 3.80)	0.97 (0.30, 3.14)		32 (30%)	5 (5%)	1.55 (1.22, 1.95)	1.16 (0.67, 1.99)	1.56 (1.23, 1.98)	1.04 (0.60, 1.78)		33 (31%)	5 (5%)	5.00 (4.57, 5.47)	5.08 (4.06, 6.37)	5.03 (4.60, 5.50)	5.24 (4.17, 6.59)		33 (31%)	5 (5%)	1.68 (1.49, 1.88)	1.81 (1.36, 2.43)	1.69 (1.51, 1.90)	1.78 (1.32, 2.39)		9 (33%)	3 (4%)	8.00 (6.70, 9.55)	5.94 (4.64, 7.59)	7.95 (6.61, 9.55)	5.90 (4.60, 7.58)		25 (30%)	2 (3%)	6.82 (6.00, 7.76)	4.02 (2.66, 6.07)	6.86 (6.03, 7.79)	4.50 (2.94, 6.90)		33 (31%)	5 (5%)	187.57 (172.20, 204.32)	150.76 (119.77, 189.79)	190.29 (174.93, 207.00)	151.80 (119.90, 192.19)
Missing	0	0						0	0						0	0						0	0						0	0						0	0						0	0
p-trend5			0.74	0.47	0.82	0.62				0.41	0.52	0.39	0.4				0.4	0.25	0.23	0.2				0.74	0.81	0.82	0.76				0.81	0.008	0.93	0.009				0.86	0.23	0.78	0.25				0.15	0.72	0.06	0.7
p-interaction6			0.42		0.59					0.98		0.99					0.83		0.95					0.98		0.98					0.07		0.15					0.21		0.25					0.57		0.45
Acyclic Pelvic Pain in past 3 months
Presence
No	105 (32%)	395 (88%)	1.83 (1.40, 2.40)	1.10 (0.97, 1.25)	1.89 (1.45, 2.45)	1.11 (0.99, 1.25)		114 (33%)	410 (88%)	1.49 (1.33, 1.68)	1.62 (1.53, 1.70)	1.49 (1.33, 1.68)	1.62 (1.54, 1.71)		114 (32%)	410 (88%)	5.10 (4.88, 5.33)	4.88 (4.75, 5.01)	5.09 (4.87, 5.32)	4.88 (4.75, 5.01)		111 (32%)	408 (88%)	1.88 (1.75, 2.01)	1.94 (1.88, 2.01)	1.89 (1.76, 2.03)	1.95 (1.88, 2.02)		28 (29%)	240 (89%)	8.04 (7.27, 8.89)	7.13 (6.93, 7.35)	8.02 (7.25, 8.89)	7.14 (6.93, 7.35)		91 (33%)	239 (87%)	7.21 (6.78, 7.67)	6.41 (6.18, 6.64)	7.23 (6.79, 7.69)	6.40 (6.18, 6.63)		114 (32%)	409 (88%)	172.39 (163.58, 181.68)	163.92 (159.71, 168.24)	172.73 (163.98, 181.94)	163.96 (159.75, 168.28)
Yes	227 (68%)	54 (12%)	1.85 (1.55, 2.23)	0.88 (0.62, 1.24)	1.83 (1.53, 2.18)	0.85 (0.62, 1.17)		233 (67%)	56 (12%)	1.67 (1.54, 1.81)	1.52 (1.31, 1.75)	1.67 (1.53, 1.81)	1.50 (1.30, 1.73)		238 (68%)	57 (12%)	5.09 (4.93, 5.25)	4.83 (4.49, 5.18)	5.09 (4.94, 5.25)	4.83 (4.49, 5.19)		234 (68%)	57 (12%)	1.87 (1.78, 1.96)	1.85 (1.68, 2.03)	1.86 (1.77, 1.95)	1.84 (1.67, 2.02)		70 (71%)	30 (11%)	7.44 (6.99, 7.92)	7.00 (6.44, 7.61)	7.45 (6.99, 7.94)	6.95 (6.38, 7.56)		185 (67%)	35 (13%)	7.11 (6.81, 7.42)	6.03 (5.49, 6.63)	7.10 (6.80, 7.42)	6.05 (5.51, 6.64)		238 (68%)	57 (12%)	176.59 (170.30, 183.10)	167.01 (155.74, 179.10)	176.42 (170.21, 182.85)	166.71 (155.44, 178.80)
Missing	16	9						16	10						16	10						16	10						7	7						9	4						16	10
p-value			0.94	0.22	0.84	0.12				0.13	0.4	0.14	0.33				0.93	0.77	0.98	0.77				0.9	0.33	0.75	0.28				0.21	0.67	0.23	0.55				0.7	0.24	0.66	0.26				0.46	0.62	0.51	0.66
p-interaction6			0.3		0.3					0.12		0.12					0.81		0.78					0.52		0.52					0.43		0.43					0.4		0.46					0.87		0.81
Severity10,11
Mild	13 (6%)	15 (29%)	1.90 (0.90, 4.00)	1.08 (0.55, 2.15)	1.91 (0.92, 3.97)	1.21 (0.64, 2.27)		14 (6%)	15 (28%)	1.23 (0.88, 1.71)	1.65 (1.27, 2.15)	1.23 (0.88, 1.72)	1.70 (1.32, 2.19)		14 (6%)	15 (27%)	4.67 (4.11, 5.31)	5.10 (4.46, 5.83)	4.58 (4.04, 5.19)	5.11 (4.45, 5.87)		14 (6%)	15 (27%)	1.76 (1.44, 2.15)	1.72 (1.45, 2.04)	1.78 (1.46, 2.18)	1.71 (1.43, 2.04)		3 (4%)	10 (34%)	6.24 (4.77, 8.16)	6.73 (5.86, 7.73)	6.09 (4.63, 8.01)	6.90 (5.99, 7.94)		11 (6%)	8 (24%)	7.48 (6.22, 9.01)	6.07 (4.95, 7.44)	7.56 (6.27, 9.11)	5.90 (4.72, 7.38)		14 (6%)	15 (27%)	179.02 (154.32, 207.68)	158.02 (138.95, 179.70)	176.88 (152.64, 204.97)	157.90 (137.94, 180.75)
Moderate	42 (19%)	19 (37%)	1.85 (1.23, 2.80)	0.67 (0.36, 1.25)	1.74 (1.16, 2.60)	0.72 (0.41, 1.27)		41 (18%)	20 (37%)	1.57 (1.29, 1.90)	1.27 (1.01, 1.60)	1.57 (1.29, 1.90)	1.31 (1.05, 1.63)		44 (19%)	20 (36%)	5.16 (4.80, 5.55)	4.74 (4.22, 5.33)	5.20 (4.85, 5.58)	4.75 (4.20, 5.37)		43 (19%)	20 (36%)	1.86 (1.65, 2.08)	1.86 (1.60, 2.17)	1.85 (1.65, 2.07)	1.86 (1.59, 2.18)		9 (13%)	10 (34%)	7.16 (6.12, 8.37)	7.40 (6.45, 8.50)	7.16 (6.10, 8.40)	7.59 (6.54, 8.82)		37 (21%)	12 (35%)	7.44 (6.73, 8.22)	5.73 (4.83, 6.78)	7.35 (6.64, 8.14)	5.75 (4.81, 6.86)		44 (19%)	20 (36%)	170.76 (157.11, 185.59)	169.35 (151.30, 189.55)	171.44 (157.84, 186.21)	168.86 (149.93, 190.18)
Severe	165 (75%)	18 (35%)	1.76 (1.43, 2.17)	0.96 (0.50, 1.83)	1.79 (1.46, 2.19)	0.81 (0.43, 1.54)		169 (75%)	19 (35%)	1.68 (1.53, 1.85)	1.67 (1.32, 2.13)	1.68 (1.53, 1.85)	1.59 (1.24, 2.02)		171 (75%)	20 (36%)	5.10 (4.91, 5.29)	4.63 (4.11, 5.21)	5.09 (4.92, 5.28)	4.61 (4.05, 5.26)		168 (75%)	20 (36%)	1.88 (1.77, 1.99)	1.97 (1.69, 2.29)	1.88 (1.77, 1.99)	1.98 (1.67, 2.34)		56 (82%)	9 (31%)	7.51 (7.07, 7.99)	6.90 (5.94, 8.01)	7.53 (7.07, 8.01)	6.53 (5.49, 7.78)		128 (73%)	14 (41%)	7.00 (6.63, 7.39)	6.19 (5.28, 7.26)	7.02 (6.65, 7.41)	6.27 (5.27, 7.46)		171 (75%)	20 (36%)	177.13 (169.80, 184.77)	172.33 (153.70, 193.22)	177.12 (169.87, 184.68)	172.92 (152.29, 196.35)
Missing	7	2						9	2						9	2						9	2						2	1						9	1						9	2
p-trend5			0.78	0.8	0.95	0.37				0.09	0.9	0.1	0.64				0.44	0.3	0.38	0.31				0.58	0.26	0.62	0.26				0.18	0.77	0.15	0.9				0.27	0.85	0.31	0.67				0.73	0.34	0.68	0.35
p-interaction6			0.71		0.38					0.42		0.44					0.33		0.24					0.47		0.35					0.45		0.32					0.33		0.36					0.56		0.66
Frequency11
Monthly or less	70 (32%)	41 (76%)	1.92 (1.39, 2.64)	1.00 (0.67, 1.49)	1.88 (1.37, 2.57)	0.98 (0.68, 1.41)		68 (30%)	42 (75%)	1.58 (1.36, 1.84)	1.51 (1.29, 1.78)	1.58 (1.36, 1.84)	1.53 (1.32, 1.78)		71 (31%)	42 (74%)	4.95 (4.67, 5.24)	4.75 (4.38, 5.14)	4.93 (4.66, 5.22)	4.75 (4.38, 5.16)		71 (31%)	42 (74%)	1.78 (1.63, 1.95)	1.82 (1.64, 2.01)	1.79 (1.64, 1.96)	1.83 (1.65, 2.03)		17 (26%)	22 (73%)	7.51 (6.68, 8.44)	7.10 (6.49, 7.77)	7.48 (6.64, 8.42)	7.09 (6.47, 7.77)		54 (30%)	26 (74%)	7.05 (6.49, 7.66)	6.06 (5.45, 6.75)	7.07 (6.51, 7.68)	6.08 (5.44, 6.80)		71 (31%)	42 (74%)	183.28 (171.74, 195.60)	169.42 (157.10, 182.72)	183.32 (171.88, 195.53)	169.25 (156.59, 182.93)
Weekly or Daily	149 (68%)	13 (24%)	1.73 (1.39, 2.15)	0.60 (0.29, 1.23)	1.75 (1.41, 2.16)	0.64 (0.33, 1.23)		157 (70%)	14 (25%)	1.65 (1.49, 1.82)	1.54 (1.16, 2.04)	1.65 (1.49, 1.82)	1.48 (1.13, 1.94)		159 (69%)	15 (26%)	5.18 (4.99, 5.38)	5.01 (4.38, 5.73)	5.19 (5.00, 5.39)	4.98 (4.34, 5.72)		155 (69%)	15 (26%)	1.90 (1.79, 2.01)	1.96 (1.65, 2.33)	1.89 (1.78, 2.01)	1.93 (1.61, 2.30)		49 (74%)	8 (27%)	7.34 (6.86, 7.85)	6.76 (5.79, 7.88)	7.35 (6.86, 7.87)	6.79 (5.80, 7.95)		124 (70%)	9 (26%)	7.10 (6.72, 7.50)	5.76 (4.80, 6.92)	7.09 (6.71, 7.49)	5.71 (4.69, 6.95)		159 (69%)	15 (26%)	175.17 (167.77, 182.90)	158.61 (139.53, 180.30)	175.15 (167.82, 182.80)	159.07 (139.24, 181.71)
Missing	8	0						8	0						8	0						8	0						4	0						7	0						8	0
p-value			0.61	0.23	0.71	0.27				0.64	0.93	0.66	0.83				0.19	0.5	0.15	0.58				0.27	0.46	0.3	0.63				0.74	0.6	0.81	0.66				0.89	0.64	0.96	0.6				0.26	0.39	0.25	0.44
p-interaction6			0.47		0.48					0.94		0.95					0.57		0.63					0.87		0.85					0.94		0.99					0.79		0.85					0.95		0.9
Pain with bowel movements
Presence in past 12 months12
No	149 (48%)	323 (73%)	1.98 (1.58, 2.48)	1.07 (0.93, 1.23)	1.98 (1.59, 2.47)	1.07 (0.94, 1.21)		154 (47%)	339 (74%)	1.62 (1.47, 1.80)	1.62 (1.53, 1.72)	1.62 (1.46, 1.80)	1.63 (1.54, 1.73)		157 (48%)	339 (73%)	5.16 (4.97, 5.37)	4.95 (4.81, 5.10)	5.18 (4.98, 5.38)	4.95 (4.81, 5.10)		157 (48%)	337 (73%)	1.82 (1.71, 1.93)	1.95 (1.88, 2.03)	1.82 (1.72, 1.93)	1.95 (1.88, 2.03)		40 (45%)	198 (74%)	8.15 (7.49, 8.85)	7.18 (6.95, 7.42)	8.11 (7.45, 8.84)	7.18 (6.95, 7.42)		127 (48%)	193 (70%)	7.26 (6.90, 7.65)	6.29 (6.04, 6.55)	7.25 (6.88, 7.63)	6.29 (6.04, 6.54)		157 (48%)	338 (73%)	172.86 (165.37, 180.70)	166.25 (161.52, 171.12)	173.84 (166.36, 181.65)	166.49 (161.74, 171.37)
Yes	162 (52%)	121 (27%)	1.87 (1.51, 2.33)	1.05 (0.83, 1.32)	1.87 (1.51, 2.31)	1.05 (0.85, 1.29)		171 (53%)	122 (26%)	1.62 (1.47, 1.78)	1.55 (1.41, 1.71)	1.62 (1.47, 1.79)	1.53 (1.39, 1.69)		173 (52%)	123 (27%)	5.03 (4.85, 5.22)	4.70 (4.48, 4.93)	5.02 (4.84, 5.21)	4.70 (4.47, 4.94)		167 (52%)	123 (27%)	1.90 (1.79, 2.01)	1.90 (1.78, 2.03)	1.89 (1.79, 2.00)	1.89 (1.77, 2.02)		49 (55%)	68 (26%)	7.20 (6.68, 7.76)	6.92 (6.55, 7.32)	7.22 (6.69, 7.80)	6.92 (6.54, 7.31)		136 (52%)	81 (30%)	7.16 (6.81, 7.52)	6.59 (6.19, 7.01)	7.17 (6.82, 7.54)	6.59 (6.19, 7.01)		173 (52%)	123 (27%)	179.82 (172.38, 187.57)	158.50 (151.09, 166.28)	178.90 (171.57, 186.54)	157.88 (150.46, 165.67)
Missing	24	9						25	10						25	10						24	10						7	7						18	3						25	10
p-value			0.74	0.89	0.72	0.88				0.96	0.42	0.99	0.28				0.35	0.08	0.27	0.08				0.31	0.49	0.38	0.44				0.04	0.27	0.06	0.26				0.69	0.22	0.76	0.22				0.21	0.1	0.36	0.07
p-interaction6			0.94		0.99					0.7		0.7					0.59		0.62					0.26		0.26					0.14		0.13					0.15		0.19					0.05		0.06
1. Steroid medications included corticosteroids, glucocorticosteroids, mineralocorticoids, hydrocortisone, and other unspecified steroids.
2. Geometric Mean and 95% CI calculated with adjustment for age (continuous) and body mass index (underweight/normal weight, overweight, obese)
3. Geometric Mean and 95% CI additionally adjusted for hormone use within 30 days prior to blood draw (yes, no) and pain medication use within 24-48 hours of blood draw (yes, no, missing)
4. Among participants who reported having periods at least once in the last 3 months. Due to phrasing of the questionnaire, participants who self-reported having periods could have been on cyclic hormone therapy or having bleeding despite being on continuous hormones
5. P-value for linear test for trend modeling the exposure as ordinal
6. P-value for test of interaction for those with and without endometriosis calculated using the Wald statistic
7. Among participants who answered the baseline questionnaire from January 2014 onwards when this question was added and to participants who reported having periods at least once in the last 3 months
8. Among participants who had intercourse in the past 12 months
9. Among participants who reported dyspareunia in the past 12 months
10. Based on numeric pain rating scale categorized as mild (1-3), moderate (4-6), severe (7-10)
11. Among participants who reported acyclic pelvic pain in the past 3 months
12. Among participants who completed the full version of the baseline questionnaire.
[truncated: 24 more columns]

## Sheet: Table S8
Table S8. Association between pain symptoms and circulating IL-1b levels among A2A participants with and without endometriosis removing those who used steroid hormones within 48 hours of blood draw1
	Endometriosis			No Endometriosis			Age and BMI-adjusted model2				Additionally adjusted for hormone and pain medication use3
							Endometriosis		No Endometriosis		Endometriosis		No Endometriosis
	<LLD	>LLD to median	>Median	<LLD	>LLD to median	>Median	>LLD to median vs. <LLD OR (95% CI)	>Median vs. <LLD OR (95% CI)	>LLD to median vs. <LLD OR (95% CI)	>Median vs. <LLD OR (95% CI)	>LLD to median vs. <LLD OR (95% CI)	>Median vs. <LLD OR (95% CI)	>LLD to median vs. <LLD OR (95% CI)	>Median vs. <LLD OR (95% CI)
Dysmenorrhea4
Usual severity of pelvic pain with periods
None/Mild	9 (7%)	3 (7%)	4 (7%)	119 (67%)	59 (61%)	88 (70%)	0.84 (0.21, 3.39)	0.80 (0.23, 2.79)	0.82 (0.34, 1.95)	2.04 (0.76, 5.48)	0.83 (0.20, 3.38)	0.78 (0.22, 2.78)	0.74 (0.30, 1.80)	2.22 (0.79, 6.20)
Moderate	47 (36%)	11 (25%)	14 (24%)	43 (24%)	27 (28%)	32 (25%)	0.56 (0.25, 1.24)	0.53 (0.26, 1.08)	0.96 (0.37, 2.48)	1.95 (0.68, 5.59)	0.56 (0.25, 1.26)	0.56 (0.27, 1.16)	0.89 (0.34, 2.32)	1.95 (0.66, 5.75)
Severe	74 (57%)	30 (68%)	41 (69%)	16 (9%)	10 (10%)	6 (5%)	1.00 (ref)	1.00 (ref)	1.00 (ref)	1.00 (ref)	1.00 (ref)	1.00 (ref)	1.00 (ref)	1.00 (ref)
Missing	1	1	1	1	2	1
p-interaction5							0.39				0.46
Usual frequency of pelvic pain with periods6
Never/Rarely/Occassionally	2 (3%)	1 (3%)	1 (2%)	78 (53%)	41 (47%)	60 (53%)	1.12 (0.10, 13.07)	0.65 (0.06, 7.44)	0.68 (0.34, 1.38)	1.09 (0.54, 2.18)	1.19 (0.10, 14.09)	0.83 (0.07, 9.66)	0.64 (0.31, 1.32)	1.14 (0.55, 2.35)
Often/Usually	19 (25%)	5 (16%)	2 (4%)	44 (30%)	27 (31%)	36 (32%)	0.57 (0.19, 1.72)	0.14 (0.03, 0.63)	0.79 (0.36, 1.69)	1.16 (0.55, 2.47)	0.54 (0.18, 1.64)	0.14 (0.03, 0.65)	0.74 (0.34, 1.61)	1.15 (0.53, 2.50)
Always	55 (72%)	25 (81%)	43 (93%)	26 (18%)	20 (23%)	18 (16%)	1.00 (ref)	1.00 (ref)	1.00 (ref)	1.00 (ref)	1.00 (ref)	1.00 (ref)	1.00 (ref)	1.00 (ref)
Missing	1	1	2	4	1	3
p-interaction5							0.17				0.2
Dyspareunia7
Dyspareunia in the last 12 months
No	11 (15%)	5 (20%)	9 (26%)	112 (70%)	53 (63%)	82 (71%)	1.00 (ref)	1.00 (ref)	1.00 (ref)	1.00 (ref)	1.00 (ref)	1.00 (ref)	1.00 (ref)	1.00 (ref)
Yes	63 (85%)	20 (80%)	25 (74%)	47 (30%)	31 (37%)	33 (29%)	0.59 (0.18, 1.96)	0.55 (0.19, 1.53)	1.33 (0.75, 2.35)	0.94 (0.55, 1.61)	0.62 (0.18, 2.11)	0.55 (0.19, 1.54)	1.27 (0.71, 2.26)	0.91 (0.53, 1.58)
Missing	0	0	0	0	0	0
p-interaction5							0.33				0.41
Severity8,9
None/Mild (0-3)	13 (21%)	3 (15%)	6 (24%)	20 (43%)	11 (35%)	13 (39%)	0.85 (0.19, 3.72)	1.05 (0.33, 3.34)	0.73 (0.20, 2.63)	1.58 (0.39, 6.44)	1.40 (0.30, 6.52)	1.04 (0.31, 3.51)	0.60 (0.16, 2.29)	1.36 (0.33, 5.70)
Moderate (4-6)	12 (19%)	8 (40%)	3 (12%)	17 (37%)	13 (42%)	16 (48%)	2.90 (0.85, 9.86)	0.70 (0.17, 2.92)	0.76 (0.21, 2.77)	1.70 (0.42, 6.94)	4.70 (1.16, 19.07)	0.64 (0.14, 2.88)	0.68 (0.18, 2.64)	1.55 (0.37, 6.46)
Severe (7-10)	37 (60%)	9 (45%)	16 (64%)	9 (20%)	7 (23%)	4 (12%)	1.00 (ref)	1.00 (ref)	1.00 (ref)	1.00 (ref)	1.00 (ref)	1.00 (ref)	1.00 (ref)	1.00 (ref)
Missing	1	0	0	1	0	0
p-interaction5							0.35				0.32
Frequency8
Occasionally	14 (22%)	6 (30%)	4 (16%)	33 (70%)	21 (68%)	24 (73%)	1.00 (ref)	1.00 (ref)	1.00 (ref)	1.00 (ref)	1.00 (ref)	1.00 (ref)	1.00 (ref)	1.00 (ref)
Often/Usually	25 (40%)	10 (50%)	16 (64%)	13 (28%)	7 (23%)	8 (24%)	1.01 (0.29, 3.48)	2.58 (0.69, 9.67)	0.85 (0.28, 2.60)	0.87 (0.30, 2.51)	0.70 (0.19, 2.62)	2.71 (0.69, 10.55)	0.87 (0.27, 2.82)	0.92 (0.31, 2.73)
Always	24 (38%)	4 (20%)	5 (20%)	1 (2%)	3 (10%)	1 (3%)	0.41 (0.10, 1.75)	0.73 (0.16, 3.21)	6.06 (0.57, 64.76)	1.89 (0.11, 32.78)	0.26 (0.06, 1.22)	0.73 (0.16, 3.34)	9.60 (0.85, 108.85)	1.94 (0.11, 34.98)
Missing	0	0	0	0	0	0
p-interaction5							0.3				0.16
General Pelvic Pain
Acyclic pelvic pain in the last 3 months
Never	71 (36%)	20 (29%)	23 (28%)	186 (87%)	101 (90%)	123 (87%)	1.00 (ref)	1.00 (ref)	1.00 (ref)	1.00 (ref)	1.00 (ref)	1.00 (ref)	1.00 (ref)	1.00 (ref)
Ever	128 (64%)	50 (71%)	60 (72%)	28 (13%)	11 (10%)	18 (13%)	1.44 (0.79, 2.63)	1.52 (0.86, 2.69)	0.74 (0.35, 1.56)	0.99 (0.52, 1.88)	1.47 (0.80, 2.71)	1.53 (0.86, 2.71)	0.71 (0.34, 1.51)	0.92 (0.48, 1.77)
Missing	7	4	5	3	3	4
p-interaction5							0.28				0.3
Severity9,10
Mild	10 (8%)	4 (8%)	0 (0%)	9 (32%)	2 (20%)	4 (24%)	0.95 (0.28, 3.27)	--	0.43 (0.05, 3.36)	0.64 (0.13, 3.25)	1.02 (0.29, 3.61)	--	0.28 (0.02, 3.40)	1.04 (0.14, 7.85)
Moderate	21 (17%)	9 (18%)	14 (24%)	10 (36%)	4 (40%)	6 (35%)	1.07 (0.45, 2.57)	1.41 (0.65, 3.04)	0.66 (0.11, 4.07)	0.81 (0.17, 3.72)	1.06 (0.44, 2.56)	1.43 (0.66, 3.12)	0.47 (0.06, 3.62)	1.35 (0.20, 9.09)
Severe	91 (75%)	36 (73%)	44 (76%)	9 (32%)	4 (40%)	7 (41%)	1.00 (ref)	1.00 (ref)	1.00 (ref)	1.00 (ref)	1.00 (ref)	1.00 (ref)	1.00 (ref)	1.00 (ref)
Missing	6	1	2	0	1	1
p-interaction5							0.94				0.94
Frequency10
Monthly or less	42 (33%)	16 (35%)	13 (22%)	21 (75%)	7 (64%)	14 (78%)	1.00 (ref)	1.00 (ref)	1.00 (ref)	1.00 (ref)	1.00 (ref)	1.00 (ref)	1.00 (ref)	1.00 (ref)
Weekly or daily	84 (67%)	30 (65%)	45 (78%)	7 (25%)	4 (36%)	4 (22%)	0.97 (0.47, 1.99)	1.77 (0.85, 3.67)	1.87 (0.37, 9.49)	0.79 (0.18, 3.59)	0.97 (0.46, 2.01)	1.81 (0.87, 3.77)	1.91 (0.35, 10.54)	0.57 (0.09, 3.69)
Missing	2	4	2	0	0	0
p-interaction5							0.38				0.37
Pain with bowel movements
Pain with bowel movements11
No	78 (41%)	34 (56%)	45 (56%)	155 (73%)	82 (73%)	102 (74%)	1.00 (ref)	1.00 (ref)	1.00 (ref)	1.00 (ref)	1.00 (ref)	1.00 (ref)	1.00 (ref)	1.00 (ref)
Yes	111 (59%)	27 (44%)	35 (44%)	57 (27%)	30 (27%)	36 (26%)	0.55 (0.30, 0.99)	0.54 (0.32, 0.93)	0.94 (0.55, 1.59)	0.93 (0.57, 1.51)	0.58 (0.32, 1.05)	0.54 (0.31, 0.94)	0.92 (0.54, 1.57)	0.86 (0.52, 1.42)
Missing	13	7	5	3	2	5
p-interaction5							0.2				0.2
1. Steroid medications included corticosteroids, glucocorticosteroids, mineralocorticoids, hydrocortisone, and other unspecified steroids.
2. Odds ratio (95% confidence interval) from polytomous logistic regression model adjusted for age (continuous) and body mass index (under/normal weight, overweight, obese)
3. Odds ratio (95% confidence interval) from polytomous logistic regression model additionally adjusted for hormone use within 30 days prior to blood draw (yes, no), and pain medication use within 24-48 hours of blood draw (yes, no, missing)
4. Among participants who reported having periods at least once in the last 3 months. Due to phrasing of the questionnaire, participants who self-reported having periods could have been on cyclic hormone therapy or having bleeding despite being on continuous hormones
5. P-value for test of interaction for those with and without endometriosis calculated using the Wald statistic
6. Among participants who answered the baseline questionnaire from January 2014 onwards when this question was added and to participants who reported having periods at least once in the last 3 months
7. Among participants who had intercourse in the past 12 months
8. Among participants who reported dyspareunia in the past 12 months
9. Based on numeric pain rating scale categorized as mild (1-3), moderate (4-6), severe (7-10)
10. Among participants who reported acyclic pelvic pain in the past 3 months
11. Among participants who completed the full version of the baseline questionnaire.

## Sheet: Table S9
Table S9. Association between pain symptoms and circulating IL-6, IL-8, IL-10, and TARC levels among those with and without endometriosis excluding those with extrapolated values1
	Interleukin-6 (IL-6)							Interleukin-8 (IL-8)							Interleukin-10 (IL-10)							TARC
	Endometriosis	No Endometriosis	Age and BMI-adjusted model2		Additionally adjusted for hormone and pain medication use model3			Endometriosis	No Endometriosis	Age and BMI-adjusted model2		Additionally adjusted for hormone and pain medication use model3			Endometriosis	No Endometriosis	Age and BMI-adjusted model2		Additionally adjusted for hormone and pain medication use model3			Endometriosis	No Endometriosis	Age and BMI-adjusted model2		Additionally adjusted for hormone and pain medication use model3
	N (%)	N (%)	Endometriosis GM (95% CI)	No Endometriosis GM (95% CI)	Endometriosis GM (95% CI)	No Endometriosis GM (95% CI)		N (%)	N (%)	Endometriosis GM (95% CI)	No Endometriosis GM (95% CI)	Endometriosis GM (95% CI)	No Endometriosis GM (95% CI)		N (%)	N (%)	Endometriosis GM (95% CI)	No Endometriosis GM (95% CI)	Endometriosis GM (95% CI)	No Endometriosis GM (95% CI)		N (%)	N (%)	Endometriosis GM (95% CI)	No Endometriosis GM (95% CI)	Endometriosis GM (95% CI)	No Endometriosis GM (95% CI)
Dsymenorrhea4
Usual Severity
None/Mild	16 (7%)	271 (66%)	1.69 (1.25, 2.28)	1.57 (1.47, 1.67)	1.67 (1.23, 2.26)	1.58 (1.48, 1.68)		16 (7%)	273 (66%)	4.57 (4.10, 5.10)	4.89 (4.74, 5.05)	4.55 (4.08, 5.08)	4.88 (4.73, 5.04)		14 (6%)	259 (65%)	1.82 (1.51, 2.21)	2.02 (1.94, 2.10)	1.85 (1.53, 2.24)	2.01 (1.93, 2.10)		12 (7%)	154 (64%)	292.60 (212.15, 403.55)	257.94 (234.66, 283.54)	291.41 (210.49, 403.44)	264.33 (240.44, 290.59)
Moderate	67 (29%)	106 (26%)	1.86 (1.60, 2.15)	1.85 (1.68, 2.04)	1.85 (1.59, 2.15)	1.83 (1.66, 2.03)		74 (31%)	106 (26%)	5.12 (4.86, 5.38)	4.88 (4.64, 5.13)	5.14 (4.88, 5.41)	4.89 (4.65, 5.16)		71 (32%)	101 (26%)	1.88 (1.72, 2.04)	1.97 (1.85, 2.11)	1.88 (1.72, 2.05)	1.98 (1.85, 2.11)		54 (31%)	57 (24%)	222.81 (191.22, 259.61)	261.99 (224.25, 306.10)	225.47 (193.32, 262.97)	252.45 (215.92, 295.16)
Severe	148 (64%)	34 (8%)	1.77 (1.60, 1.95)	1.74 (1.46, 2.08)	1.78 (1.61, 1.96)	1.70 (1.43, 2.03)		152 (63%)	36 (9%)	5.19 (5.01, 5.37)	4.93 (4.52, 5.38)	5.18 (5.00, 5.37)	4.95 (4.53, 5.41)		140 (62%)	36 (9%)	2.02 (1.91, 2.15)	1.87 (1.67, 2.09)	2.02 (1.90, 2.15)	1.88 (1.68, 2.11)		109 (62%)	29 (12%)	264.95 (238.05, 294.89)	263.03 (211.49, 327.13)	263.52 (236.59, 293.50)	248.46 (199.84, 308.91)
Missing	3	4						3	4						3	4						1	0
p-trend5			0.9	0.02	0.99	0.06				0.08	0.94	0.1	0.81				0.11	0.21	0.16	0.29				0.5	0.84	0.58	0.54
p-interaction6			0.2		0.25					0.24		0.25					0.04		0.06					0.79		0.49
Usual Frequency7
Never/Rarely/Occasionally	4 (3%)	182 (50%)	1.63 (0.93, 2.85)	1.57 (1.46, 1.69)	1.57 (0.89, 2.77)	1.58 (1.47, 1.71)		4 (3%)	182 (50%)	4.72 (3.75, 5.95)	4.96 (4.76, 5.16)	4.82 (3.82, 6.08)	4.95 (4.76, 5.16)		3 (2%)	171 (50%)	1.47 (1.00, 2.17)	2.08 (1.97, 2.18)	1.45 (0.98, 2.15)	2.08 (1.97, 2.19)		4 (4%)	92 (47%)	290.75 (161.52, 523.36)	261.85 (230.73, 297.17)	317.07 (175.33, 573.40)	265.81 (234.09, 301.82)
Often/Usually	26 (16%)	112 (31%)	2.25 (1.80, 2.80)	1.60 (1.46, 1.76)	2.23 (1.78, 2.78)	1.60 (1.45, 1.76)		27 (17%)	114 (31%)	4.73 (4.32, 5.17)	4.77 (4.54, 5.02)	4.72 (4.32, 5.17)	4.77 (4.54, 5.02)		26 (17%)	106 (31%)	1.88 (1.65, 2.15)	1.95 (1.83, 2.08)	1.87 (1.63, 2.14)	1.95 (1.82, 2.08)		18 (17%)	62 (32%)	245.18 (185.73, 323.65)	249.22 (213.62, 290.75)	247.96 (187.75, 327.47)	251.22 (215.30, 293.13)
Always	129 (81%)	68 (19%)	1.63 (1.48, 1.80)	1.83 (1.62, 2.07)	1.64 (1.48, 1.81)	1.80 (1.59, 2.04)		129 (81%)	67 (18%)	5.20 (4.99, 5.42)	4.96 (4.64, 5.30)	5.20 (4.99, 5.42)	4.97 (4.65, 5.32)		123 (81%)	67 (19%)	1.98 (1.87, 2.11)	1.94 (1.79, 2.10)	1.99 (1.87, 2.11)	1.94 (1.79, 2.11)		86 (80%)	41 (21%)	253.35 (223.23, 287.53)	256.22 (211.83, 309.91)	251.73 (221.85, 285.65)	244.77 (201.95, 296.67)
Missing	5	9						5	9						5	9						3	4
p-trend5			0.06	0.06	0.08	0.12				0.06	0.75	0.07	0.8				0.17	0.1	0.13	0.11				0.87	0.78	0.66	0.45
p-interaction6			0.01		0.01					0.08		0.09					0.05		0.06					0.97		0.98
Dyspareunia in past 12 months8
Presence
No	29 (21%)	254 (69%)	1.74 (1.40, 2.17)	1.60 (1.50, 1.70)	1.74 (1.39, 2.16)	1.59 (1.49, 1.70)		29 (21%)	254 (69%)	5.18 (4.72, 5.69)	5.02 (4.85, 5.19)	5.21 (4.74, 5.71)	5.02 (4.85, 5.20)		29 (22%)	243 (68%)	1.96 (1.74, 2.21)	2.02 (1.94, 2.12)	1.96 (1.74, 2.21)	2.03 (1.94, 2.12)		22 (22%)	126 (68%)	276.42 (214.25, 356.63)	256.83 (231.29, 285.18)	277.11 (213.65, 359.44)	254.80 (229.17, 283.31)
Yes	108 (79%)	113 (31%)	1.68 (1.50, 1.88)	1.69 (1.54, 1.86)	1.68 (1.51, 1.88)	1.71 (1.55, 1.88)		106 (79%)	114 (31%)	5.15 (4.91, 5.41)	4.72 (4.48, 4.96)	5.15 (4.90, 5.40)	4.71 (4.47, 4.96)		102 (78%)	113 (32%)	1.80 (1.69, 1.92)	2.02 (1.90, 2.16)	1.80 (1.69, 1.92)	2.02 (1.89, 2.15)		80 (78%)	59 (32%)	230.60 (202.10, 263.11)	257.41 (220.81, 300.08)	230.44 (201.59, 263.42)	261.79 (223.80, 306.23)
Missing	0	0						0	0						0	0						0	0
p-value			0.79	0.34	0.81	0.23				0.91	0.05	0.83	0.04				0.23	0.99	0.22	0.87				0.22	0.98	0.22	0.78
p-interaction6			0.59		0.56					0.43		0.44					0.36		0.43					0.25		0.24
Severity9,10
Mild	21 (20%)	44 (39%)	1.89 (1.44, 2.49)	1.72 (1.44, 2.05)	1.95 (1.47, 2.57)	1.73 (1.46, 2.06)		22 (21%)	45 (40%)	5.16 (4.68, 5.70)	4.77 (4.43, 5.13)	5.03 (4.55, 5.56)	4.75 (4.41, 5.11)		21 (21%)	45 (40%)	1.70 (1.48, 1.94)	1.96 (1.79, 2.16)	1.73 (1.51, 1.97)	1.97 (1.79, 2.16)		20 (25%)	24 (41%)	244.20 (189.67, 314.39)	240.54 (186.85, 309.65)	241.91 (185.83, 314.92)	240.22 (185.64, 310.84)
Moderate	22 (21%)	48 (43%)	1.98 (1.50, 2.60)	1.83 (1.54, 2.17)	1.99 (1.51, 2.64)	1.81 (1.54, 2.14)		21 (20%)	47 (42%)	5.19 (4.67, 5.76)	4.57 (4.25, 4.92)	5.11 (4.60, 5.67)	4.58 (4.26, 4.93)		21 (21%)	47 (42%)	1.97 (1.71, 2.26)	2.05 (1.87, 2.25)	1.94 (1.70, 2.23)	2.05 (1.87, 2.25)		14 (18%)	20 (34%)	238.15 (175.21, 323.71)	292.56 (221.23, 386.89)	234.23 (169.84, 323.01)	292.97 (220.31, 389.59)
Severe	64 (60%)	20 (18%)	1.56 (1.34, 1.83)	1.43 (1.10, 1.86)	1.55 (1.32, 1.81)	1.43 (1.11, 1.84)		62 (59%)	21 (19%)	5.13 (4.84, 5.45)	5.00 (4.49, 5.56)	5.21 (4.91, 5.53)	5.02 (4.51, 5.58)		59 (58%)	21 (19%)	1.79 (1.65, 1.94)	2.10 (1.83, 2.40)	1.78 (1.65, 1.93)	2.09 (1.82, 2.40)		45 (57%)	14 (24%)	227.62 (192.22, 269.53)	247.70 (178.48, 343.77)	229.75 (192.23, 274.60)	247.78 (177.38, 346.12)
Missing	1	1						1	1						1	0						1	1
p-trend5			0.14	0.4	0.1	0.34				0.89	0.67	0.56	0.57				0.76	0.4	0.9	0.44				0.64	0.78	0.76	0.78
p-interaction6			0.63		0.57					0.64		0.87					0.61		0.46					0.53		0.57
Frequency9
Occasionally	24 (22%)	77 (68%)	1.83 (1.42, 2.36)	1.72 (1.51, 1.96)	1.88 (1.45, 2.45)	1.73 (1.52, 1.96)		22 (21%)	78 (68%)	4.83 (4.38, 5.33)	4.65 (4.40, 4.91)	4.74 (4.31, 5.23)	4.65 (4.40, 4.91)		23 (23%)	78 (69%)	1.75 (1.54, 1.99)	2.02 (1.88, 2.16)	1.78 (1.57, 2.02)	2.02 (1.88, 2.17)		20 (25%)	41 (69%)	260.94 (202.41, 336.40)	254.40 (209.44, 309.00)	259.21 (199.25, 337.21)	252.94 (207.31, 308.61)
Often/Usually	50 (46%)	31 (27%)	1.69 (1.42, 2.02)	1.76 (1.43, 2.16)	1.66 (1.39, 1.99)	1.78 (1.45, 2.17)		49 (46%)	31 (27%)	5.37 (5.03, 5.74)	4.83 (4.42, 5.27)	5.40 (5.06, 5.76)	4.81 (4.40, 5.25)		47 (46%)	31 (27%)	1.85 (1.69, 2.02)	2.04 (1.82, 2.28)	1.83 (1.68, 2.01)	2.04 (1.82, 2.28)		35 (44%)	16 (27%)	206.41 (170.57, 249.77)	262.63 (192.37, 358.56)	205.99 (169.43, 250.45)	267.63 (192.96, 371.20)
Always	34 (31%)	5 (4%)	1.63 (1.31, 2.02)	1.13 (0.67, 1.90)	1.64 (1.32, 2.03)	1.01 (0.61, 1.68)		35 (33%)	5 (4%)	5.05 (4.67, 5.45)	5.12 (4.10, 6.39)	5.08 (4.70, 5.48)	5.31 (4.25, 6.63)		32 (31%)	4 (4%)	1.77 (1.58, 1.97)	2.07 (1.51, 2.84)	1.76 (1.58, 1.96)	2.02 (1.46, 2.80)		25 (31%)	2 (3%)	244.76 (195.45, 306.51)	236.19 (97.43, 572.60)	246.76 (196.00, 310.67)	228.57 (88.67, 589.17)
Missing	0	0						0	0						0	0						0	0
p-trend5			0.5	0.4	0.45	0.29				0.68	0.31	0.46	0.24				0.98	0.84	0.87	0.89				0.82	0.97	0.91	0.92
p-interaction6			0.83		0.77					0.66		0.67					0.9		0.77					0.89		0.88
Acyclic Pelvic Pain in past 3 months
Presence
No	117 (33%)	422 (88%)	1.62 (1.45, 1.81)	1.66 (1.58, 1.75)	1.62 (1.45, 1.81)	1.66 (1.58, 1.75)		121 (33%)	426 (88%)	5.16 (4.96, 5.37)	4.92 (4.79, 5.05)	5.17 (4.97, 5.38)	4.92 (4.79, 5.05)		116 (34%)	404 (87%)	1.93 (1.81, 2.05)	2.03 (1.96, 2.10)	1.93 (1.81, 2.06)	2.03 (1.96, 2.10)		94 (35%)	231 (88%)	240.41 (214.19, 269.84)	263.52 (243.73, 284.91)	239.93 (213.67, 269.42)	263.83 (244.08, 285.18)
Yes	237 (67%)	60 (12%)	1.73 (1.61, 1.87)	1.60 (1.40, 1.83)	1.73 (1.61, 1.87)	1.59 (1.39, 1.82)		242 (67%)	59 (12%)	5.18 (5.03, 5.33)	4.88 (4.54, 5.23)	5.18 (5.03, 5.32)	4.88 (4.54, 5.24)		225 (66%)	61 (13%)	1.97 (1.88, 2.07)	1.86 (1.71, 2.03)	1.97 (1.88, 2.06)	1.85 (1.70, 2.02)		174 (65%)	33 (13%)	265.34 (243.79, 288.81)	264.82 (215.21, 325.87)	265.63 (243.99, 289.19)	262.64 (213.55, 323.02)
Missing	16	10						16	10						16	10						9	4
p-value			0.33	0.62	0.32	0.53				0.91	0.83	0.96	0.85				0.55	0.07	0.6	0.05				0.18	0.97	0.17	0.97
p-interaction6			0.34		0.33					0.75		0.74					0.09		0.09					0.48		0.42
Severity10,11
Mild	14 (6%)	16 (28%)	1.42 (1.04, 1.94)	1.66 (1.28, 2.16)	1.42 (1.04, 1.94)	1.72 (1.33, 2.23)		14 (6%)	17 (30%)	4.83 (4.29, 5.43)	4.96 (4.43, 5.54)	4.78 (4.24, 5.37)	5.00 (4.46, 5.60)		14 (6%)	16 (27%)	1.94 (1.62, 2.32)	1.71 (1.47, 2.00)	1.96 (1.63, 2.35)	1.70 (1.45, 2.00)		12 (7%)	8 (25%)	248.39 (180.00, 342.76)	203.55 (133.87, 309.50)	249.72 (180.42, 345.65)	198.17 (126.65, 310.09)
Moderate	42 (19%)	21 (36%)	1.60 (1.34, 1.91)	1.41 (1.12, 1.77)	1.60 (1.34, 1.92)	1.44 (1.15, 1.81)		46 (20%)	21 (37%)	5.20 (4.87, 5.55)	4.71 (4.26, 5.21)	5.22 (4.90, 5.57)	4.74 (4.28, 5.26)		42 (19%)	21 (36%)	1.90 (1.71, 2.11)	1.88 (1.64, 2.15)	1.89 (1.71, 2.10)	1.88 (1.63, 2.16)		34 (21%)	10 (31%)	276.79 (228.79, 334.86)	363.18 (249.38, 528.91)	273.32 (224.91, 332.16)	370.09 (250.08, 547.68)
Severe	171 (75%)	21 (36%)	1.75 (1.60, 1.91)	1.73 (1.37, 2.18)	1.75 (1.60, 1.91)	1.63 (1.29, 2.06)		173 (74%)	19 (33%)	5.19 (5.02, 5.37)	4.90 (4.40, 5.45)	5.19 (5.02, 5.36)	4.82 (4.30, 5.41)		161 (74%)	22 (37%)	1.98 (1.88, 2.09)	1.98 (1.74, 2.26)	1.98 (1.88, 2.09)	1.99 (1.73, 2.29)		119 (72%)	14 (44%)	261.30 (236.03, 289.28)	234.71 (170.74, 322.66)	262.10 (236.59, 290.37)	235.14 (167.87, 329.39)
Missing	10	2						9	2						8	2						9	1
p-trend5			0.15	0.75	0.15	0.79				0.4	0.88	0.39	0.65				0.58	0.16	0.62	0.16				0.95	0.83	0.99	0.8
p-interaction6			0.57		0.54					0.78		0.67					0.38		0.3					0.7		0.67
Frequency11
Monthly or less	66 (29%)	43 (72%)	1.67 (1.45, 1.93)	1.59 (1.35, 1.87)	1.67 (1.45, 1.93)	1.62 (1.38, 1.89)		71 (30%)	42 (71%)	5.03 (4.77, 5.31)	4.89 (4.56, 5.25)	5.03 (4.77, 5.30)	4.89 (4.55, 5.26)		69 (32%)	43 (70%)	1.85 (1.71, 2.00)	1.83 (1.66, 2.01)	1.85 (1.71, 2.01)	1.84 (1.67, 2.02)		50 (30%)	23 (70%)	256.09 (216.89, 302.36)	273.11 (209.10, 356.70)	258.35 (218.47, 305.51)	280.25 (210.71, 372.74)
Weekly or Daily	163 (71%)	17 (28%)	1.71 (1.56, 1.87)	1.62 (1.25, 2.10)	1.71 (1.56, 1.87)	1.55 (1.20, 2.00)		164 (70%)	17 (29%)	5.26 (5.08, 5.45)	4.79 (4.27, 5.37)	5.27 (5.09, 5.45)	4.79 (4.26, 5.38)		149 (68%)	18 (30%)	2.02 (1.91, 2.13)	1.95 (1.69, 2.26)	2.02 (1.91, 2.13)	1.93 (1.66, 2.25)		118 (70%)	10 (30%)	268.54 (241.18, 299.00)	251.49 (166.38, 380.16)	267.54 (240.11, 298.11)	237.00 (149.96, 374.54)
Missing	8	0						7	0						7	0						6	0
p-value			0.82	0.9	0.82	0.79				0.17	0.77	0.16	0.76				0.08	0.46	0.09	0.6				0.64	0.75	0.73	0.57
p-interaction6			0.95		0.97					0.8		0.84					0.85		0.84					0.73		0.7
Pain with bowel movements
Presence in past 12 months12
No	159 (48%)	353 (74%)	1.66 (1.51, 1.82)	1.66 (1.57, 1.75)	1.65 (1.50, 1.82)	1.66 (1.58, 1.76)		159 (47%)	354 (74%)	5.28 (5.09, 5.47)	4.99 (4.84, 5.13)	5.30 (5.11, 5.49)	4.99 (4.84, 5.13)		152 (47%)	338 (74%)	1.92 (1.81, 2.03)	2.03 (1.95, 2.10)	1.92 (1.82, 2.03)	2.03 (1.95, 2.10)		117 (46%)	187 (71%)	263.24 (237.18, 292.16)	268.86 (246.22, 293.59)	263.07 (236.83, 292.22)	268.69 (246.10, 293.36)
Yes	175 (52%)	122 (26%)	1.73 (1.58, 1.89)	1.64 (1.50, 1.80)	1.73 (1.58, 1.90)	1.62 (1.48, 1.78)		181 (53%)	124 (26%)	5.10 (4.94, 5.28)	4.73 (4.50, 4.96)	5.09 (4.92, 5.26)	4.73 (4.50, 4.97)		169 (53%)	120 (26%)	1.97 (1.86, 2.07)	1.97 (1.85, 2.09)	1.96 (1.86, 2.07)	1.97 (1.85, 2.09)		140 (54%)	77 (29%)	250.06 (227.36, 275.04)	260.46 (227.08, 298.75)	250.19 (227.32, 275.37)	260.87 (227.37, 299.31)
Missing	25	12						26	12						24	12						17	3
p-value			0.53	0.84	0.47	0.66				0.19	0.07	0.11	0.07				0.54	0.42	0.6	0.42				0.48	0.7	0.49	0.72
p-interaction6			0.62		0.63					0.63		0.66					0.38		0.38					0.84		0.78
1. For IL-6, IL-8, IL-10, and TARC values below the limit of detection were extrapolated. Those with extrapolated values are removed from these analyses
2. Geometric Mean and 95% CI calculated with adjustment for age (continuous) and body mass index (underweight, normal weight, overweight, obese)
3. Gemoetric Mean and 95% CI additionally adjusted for hormone use within 30 days prior to blood draw (yes, no) and pain medication use within 24-48 hours of blood draw (yes, no, missing)
4. Among participants who reported having periods at least once in the last 3 months. Due to phrasing of the questionnaire, participants who self-reported having periods could have been on cyclic hormone therapy or having bleeding despite being on continuous hormones
5. P-value for linear test for trend modeling the exposure as ordinal
6. P-value for test of interaction for those with and without endometriosis calculated using the Wald statistic
7. Among participants who answered the baseline questionnaire from January 2014 onwards when this question was added and to participants who reported having periods at least once in the last 3 months
8. Among participants who had intercourse in the past 12 months
9. Among participants who reported dyspareunia in the past 12 months
10. Based on numeric pain rating scale categorized as mild (1-3), moderate (4-6), severe (7-10)
11. Among participants who reported acyclic pelvic pain in the past 3 months
12. Among participants who completed the full version of the baseline questionnaire.

## Sheet: Table S10
Table S10. Association between pain symptoms and circulating cytokine/chemokine levels among endometriosis cases stratified by analgesic use within 48 hours of blood draw
	C-reactive protein (CRP)							Interleukin-6 (IL-6)							Interleukin-8 (IL-8)							Interleukin-10 (IL-10)							TNF-alpha (Ella Multiplex Assay)							TNF-alpha (Luminex Multiplex Assay)							Monocyte Chemotactic Protein-1 (MCP-1)
	Cases using analgesics	Cases not using analgesics	Age and BMI-adjusted model1		Additionally adjusted for hormone use model2			Cases using analgesics	Cases not using analgesics	Age and BMI-adjusted model1		Additionally adjusted for hormone use model2			Cases using analgesics	Cases not using analgesics	Age and BMI-adjusted model1		Additionally adjusted for hormone use model2			Cases using analgesics	Cases not using analgesics	Age and BMI-adjusted model1		Additionally adjusted for hormone use model2			Cases using analgesics	Cases not using analgesics	Age and BMI-adjusted model1		Additionally adjusted for hormone use model2			Cases using analgesics	Cases not using analgesics	Age and BMI-adjusted model1		Additionally adjusted for hormone use model2			Cases using analgesics	Cases not using analgesics	Age and BMI-adjusted model1		Additionally adjusted for hormone use model2
	N (%)	N (%)	Cases using analgesics GM (95% CI)	Cases not using analgesics GM (95% CI)	Cases using analgesics GM (95% CI)	Cases not using analgesics GM (95% CI)		N (%)	N (%)	Cases using analgesics GM (95% CI)	Cases not using analgesics GM (95% CI)	Cases using analgesics GM (95% CI)	Cases not using analgesics GM (95% CI)		N (%)	N (%)	Cases using analgesics GM (95% CI)	Cases not using analgesics GM (95% CI)	Cases using analgesics GM (95% CI)	Cases not using analgesics GM (95% CI)		N (%)	N (%)	Cases using analgesics GM (95% CI)	Cases not using analgesics GM (95% CI)	Cases using analgesics GM (95% CI)	Cases not using analgesics GM (95% CI)		N (%)	N (%)	Cases using analgesics GM (95% CI)	Cases not using analgesics GM (95% CI)	Cases using analgesics GM (95% CI)	Cases not using analgesics GM (95% CI)		N (%)	N (%)	Cases using analgesics GM (95% CI)	Cases not using analgesics GM (95% CI)	Cases using analgesics GM (95% CI)	Cases not using analgesics GM (95% CI)		N (%)	N (%)	Cases using analgesics GM (95% CI)	Cases not using analgesics GM (95% CI)	Cases using analgesics GM (95% CI)	Cases not using analgesics GM (95% CI)
Dsymenorrhea3
Usual Severity
None/Mild	2 (4%)	13 (8%)	3.16 (0.47, 21.28)	1.14 (0.52, 2.49)	2.83 (0.43, 18.62)	1.34 (0.62, 2.90)		2 (4%)	13 (7%)	1.73 (0.72, 4.16)	1.63 (1.12, 2.36)	1.75 (0.72, 4.24)	1.60 (1.10, 2.34)		2 (4%)	13 (7%)	4.57 (3.32, 6.27)	4.61 (4.04, 5.27)	4.51 (3.28, 6.19)	4.53 (3.97, 5.18)		2 (4%)	12 (7%)	1.65 (0.99, 2.75)	1.74 (1.39, 2.18)	1.66 (0.99, 2.79)	1.77 (1.41, 2.22)		2 (13%)	4 (8%)	7.83 (4.63, 13.24)	9.15 (6.93, 12.09)	7.80 (4.78, 12.72)	9.16 (6.91, 12.14)		1 (3%)	10 (7%)	8.52 (4.27, 16.99)	7.68 (6.37, 9.25)	8.34 (4.23, 16.43)	7.63 (6.31, 9.23)		2 (4%)	13 (7%)	219.19 (154.56, 310.85)	197.92 (168.06, 233.08)	223.03 (157.68, 315.46)	198.28 (168.02, 234.00)
Moderate	8 (16%)	60 (36%)	1.55 (0.59, 4.07)	1.73 (1.20, 2.48)	1.63 (0.63, 4.22)	1.72 (1.21, 2.45)		8 (16%)	61 (35%)	1.51 (0.97, 2.34)	1.68 (1.42, 1.99)	1.50 (0.96, 2.35)	1.68 (1.42, 1.99)		8 (16%)	63 (36%)	4.96 (4.23, 5.82)	5.07 (4.78, 5.39)	5.00 (4.26, 5.86)	5.08 (4.78, 5.39)		8 (17%)	63 (36%)	1.88 (1.45, 2.43)	1.77 (1.61, 1.96)	1.88 (1.45, 2.44)	1.77 (1.61, 1.96)		2 (13%)	15 (28%)	8.23 (4.85, 13.98)	8.05 (6.97, 9.28)	8.13 (4.97, 13.31)	8.03 (6.95, 9.29)		7 (18%)	50 (37%)	6.73 (5.19, 8.74)	6.95 (6.39, 7.56)	6.92 (5.34, 8.96)	6.96 (6.39, 7.57)		8 (16%)	63 (36%)	183.16 (153.65, 218.33)	160.27 (148.84, 172.56)	181.32 (152.29, 215.89)	160.26 (148.81, 172.60)
Severe	39 (80%)	96 (57%)	1.61 (1.05, 2.47)	1.70 (1.28, 2.27)	1.60 (1.05, 2.45)	1.67 (1.27, 2.21)		41 (80%)	100 (57%)	1.69 (1.40, 2.05)	1.63 (1.43, 1.86)	1.69 (1.39, 2.06)	1.64 (1.43, 1.87)		41 (80%)	101 (57%)	5.26 (4.90, 5.64)	5.08 (4.84, 5.32)	5.25 (4.90, 5.63)	5.09 (4.85, 5.33)		38 (79%)	100 (57%)	1.98 (1.76, 2.22)	1.89 (1.75, 2.04)	1.98 (1.76, 2.22)	1.89 (1.75, 2.04)		11 (73%)	34 (64%)	7.61 (6.09, 9.49)	7.68 (6.99, 8.44)	7.63 (6.21, 9.38)	7.68 (6.99, 8.45)		31 (79%)	74 (55%)	6.98 (6.18, 7.90)	7.13 (6.66, 7.64)	6.95 (6.16, 7.84)	7.13 (6.66, 7.65)		41 (80%)	101 (57%)	173.81 (160.95, 187.69)	173.04 (163.25, 183.43)	174.00 (161.25, 187.76)	173.00 (163.17, 183.43)
Missing	1	2						1	2						1	2						1	2						1	1						0	1						1	2
p-trend4			0.66	0.54	0.66	0.78				0.79	0.89	0.79	0.94				0.31	0.36	0.31	0.27				0.49	0.27	0.49	0.34				0.88	0.25	0.9	0.26				0.88	0.81	0.77	0.86				0.22	0.94	0.22	0.94
p-interaction5			0.62		0.73					0.73		0.75					0.52		0.54					0.95		0.99					0.96		0.99					0.79		0.79					0.35		0.34
Dyspareunia in past 12 months6
Presence
No	7 (24%)	19 (23%)	4.33 (1.47, 12.71)	1.36 (0.77, 2.40)	4.16 (1.44, 12.07)	1.35 (0.78, 2.34)		7 (23%)	19 (22%)	2.14 (1.29, 3.54)	1.47 (1.11, 1.94)	2.17 (1.31, 3.59)	1.47 (1.11, 1.94)		7 (22%)	19 (22%)	5.00 (3.91, 6.40)	5.20 (4.56, 5.92)	4.96 (3.89, 6.33)	5.20 (4.56, 5.92)		7 (23%)	19 (22%)	2.05 (1.44, 2.92)	1.62 (1.43, 1.84)	2.03 (1.42, 2.89)	1.62 (1.42, 1.85)		5 (50%)	8 (28%)	7.86 (5.99, 10.33)	6.38 (5.31, 7.65)	8.11 (6.08, 10.83)	6.37 (5.30, 7.67)		5 (20%)	15 (24%)	6.12 (4.67, 8.01)	6.53 (5.53, 7.72)	6.03 (4.65, 7.82)	6.54 (5.55, 7.71)		7 (22%)	19 (22%)	194.36 (158.05, 239.03)	153.55 (137.49, 171.48)	196.61 (162.82, 237.41)	153.55 (137.41, 171.58)
Yes	22 (76%)	65 (77%)	2.73 (1.55, 4.82)	2.25 (1.66, 3.05)	2.77 (1.58, 4.85)	2.25 (1.68, 3.02)		24 (77%)	66 (78%)	1.82 (1.41, 2.34)	1.62 (1.39, 1.88)	1.81 (1.40, 2.34)	1.62 (1.39, 1.88)		25 (78%)	67 (78%)	4.97 (4.40, 5.61)	4.85 (4.53, 5.19)	4.98 (4.42, 5.61)	4.85 (4.52, 5.20)		24 (77%)	66 (78%)	1.96 (1.64, 2.34)	1.69 (1.57, 1.80)	1.96 (1.64, 2.34)	1.69 (1.57, 1.81)		5 (50%)	21 (72%)	7.12 (5.42, 9.35)	7.70 (6.89, 8.60)	6.90 (5.17, 9.21)	7.70 (6.88, 8.61)		20 (80%)	48 (76%)	7.28 (6.41, 8.25)	6.55 (5.98, 7.18)	7.30 (6.47, 8.24)	6.55 (5.98, 7.17)		25 (78%)	67 (78%)	184.48 (166.67, 204.20)	168.12 (158.59, 178.22)	183.89 (167.64, 201.71)	168.12 (158.55, 178.28)
Missing	0	0						0	0						0	0						0	0						0	0						0	0						0	0
p-value			0.49	0.13	0.53	0.11				0.59	0.55	0.56	0.55				0.97	0.36	0.98	0.37				0.83	0.61	0.87	0.61				0.7	0.1	0.57	0.11				0.28	0.98	0.22	0.99				0.67	0.16	0.55	0.16
p-interaction5			0.13		0.12					0.46		0.45					0.6		0.59					0.48		0.49					0.15		0.18					0.62		0.61					0.4		0.39
Acyclic Pelvic Pain in past 3 months
Presence
No	20 (27%)	86 (35%)	2.96 (1.54, 5.68)	1.54 (1.15, 2.07)	2.88 (1.51, 5.46)	1.60 (1.20, 2.13)		21 (28%)	91 (36%)	1.68 (1.31, 2.16)	1.49 (1.30, 1.71)	1.69 (1.31, 2.17)	1.49 (1.30, 1.71)		21 (27%)	91 (35%)	5.51 (4.97, 6.12)	5.05 (4.80, 5.30)	5.51 (4.96, 6.12)	5.05 (4.80, 5.30)		20 (27%)	89 (35%)	1.96 (1.65, 2.32)	1.85 (1.71, 2.00)	1.95 (1.65, 2.32)	1.85 (1.71, 2.01)		5 (23%)	23 (30%)	8.73 (6.78, 11.25)	8.01 (7.16, 8.96)	8.50 (6.61, 10.95)	8.01 (7.15, 8.97)		16 (27%)	73 (37%)	7.04 (6.04, 8.22)	7.35 (6.85, 7.88)	6.98 (5.99, 8.14)	7.37 (6.87, 7.90)		21 (27%)	91 (35%)	178.75 (160.54, 199.03)	166.63 (156.80, 177.06)	179.22 (160.99, 199.52)	166.63 (156.78, 177.11)
Yes	54 (73%)	161 (65%)	1.98 (1.34, 2.95)	1.79 (1.44, 2.22)	2.00 (1.36, 2.95)	1.76 (1.43, 2.17)		55 (72%)	164 (64%)	1.67 (1.43, 1.95)	1.66 (1.50, 1.84)	1.67 (1.43, 1.95)	1.66 (1.50, 1.84)		56 (73%)	168 (65%)	4.85 (4.55, 5.17)	5.08 (4.90, 5.26)	4.85 (4.55, 5.17)	5.08 (4.90, 5.26)		54 (73%)	166 (65%)	2.01 (1.82, 2.23)	1.82 (1.72, 1.93)	2.01 (1.82, 2.23)	1.82 (1.72, 1.93)		17 (77%)	54 (70%)	7.07 (6.18, 8.10)	7.57 (7.05, 8.13)	7.13 (6.23, 8.15)	7.57 (7.04, 8.13)		44 (73%)	127 (64%)	7.00 (6.38, 7.68)	7.13 (6.76, 7.51)	7.02 (6.41, 7.70)	7.12 (6.75, 7.50)		56 (73%)	168 (65%)	177.32 (166.10, 189.30)	172.14 (164.64, 179.99)	177.15 (165.96, 189.09)	172.14 (164.62, 180.01)
Missing	4	10						4	10						4	10						4	10						2	5						2	5						4	10
p-value			0.31	0.43	0.35	0.59				0.96	0.22	0.95	0.21				0.04	0.86	0.05	0.84				0.79	0.8	0.77	0.75				0.17	0.42	0.25	0.42				0.95	0.5	0.95	0.44				0.9	0.4	0.86	0.4
p-interaction5			0.2		0.27					0.52		0.51					0.06		0.06					0.68		0.64					0.27		0.3					0.74		0.65					0.65		0.63
Pain with bowel movements
Presence in past 12 months7
No	27 (40%)	118 (51%)	2.55 (1.44, 4.49)	1.78 (1.38, 2.29)	2.65 (1.52, 4.61)	1.75 (1.37, 2.24)		27 (39%)	122 (51%)	1.66 (1.32, 2.09)	1.64 (1.46, 1.85)	1.66 (1.32, 2.09)	1.65 (1.46, 1.85)		27 (38%)	125 (52%)	4.96 (4.50, 5.47)	5.21 (4.99, 5.44)	4.98 (4.51, 5.49)	5.21 (4.99, 5.44)		27 (40%)	125 (52%)	1.94 (1.67, 2.26)	1.83 (1.71, 1.96)	1.94 (1.67, 2.26)	1.83 (1.71, 1.95)		9 (45%)	32 (46%)	6.96 (5.63, 8.61)	8.41 (7.69, 9.21)	6.89 (5.61, 8.48)	8.40 (7.67, 9.20)		20 (36%)	101 (53%)	7.56 (6.59, 8.66)	7.35 (6.94, 7.79)	7.68 (6.73, 8.78)	7.34 (6.93, 7.78)		27 (38%)	125 (52%)	183.55 (166.87, 201.90)	168.44 (160.01, 177.31)	183.12 (166.35, 201.58)	168.44 (159.99, 177.34)
Yes	41 (60%)	113 (49%)	2.14 (1.36, 3.39)	1.78 (1.38, 2.31)	2.09 (1.34, 3.27)	1.82 (1.41, 2.34)		43 (61%)	116 (49%)	1.69 (1.41, 2.02)	1.61 (1.43, 1.81)	1.68 (1.40, 2.02)	1.61 (1.42, 1.81)		44 (62%)	117 (48%)	5.02 (4.65, 5.42)	4.93 (4.72, 5.16)	5.01 (4.64, 5.41)	4.93 (4.72, 5.15)		41 (60%)	114 (48%)	2.04 (1.81, 2.30)	1.81 (1.69, 1.94)	2.04 (1.80, 2.30)	1.81 (1.69, 1.94)		11 (55%)	37 (54%)	7.96 (6.58, 9.62)	7.05 (6.48, 7.67)	8.02 (6.67, 9.64)	7.06 (6.49, 7.69)		36 (64%)	90 (47%)	6.73 (6.08, 7.45)	7.21 (6.78, 7.66)	6.67 (6.05, 7.36)	7.22 (6.79, 7.68)		44 (62%)	117 (48%)	175.33 (162.82, 188.80)	174.40 (165.39, 183.90)	175.58 (162.97, 189.16)	174.39 (165.35, 183.92)
Missing	6	18						6	19						6	19						6	18						1	7						5	12						6	19
p-value			0.65	0.99	0.53	0.83				0.91	0.79	0.92	0.78				0.86	0.09	0.92	0.08				0.63	0.81	0.64	0.86				0.4	0.007	0.33	0.009				0.19	0.64	0.1	0.69				0.47	0.36	0.51	0.36
p-interaction5			0.76		0.58					0.81		0.8					0.31		0.31					0.41		0.45					0.06		0.07					0.55		0.44					0.33		0.34
1. Geometric Mean and 95% CI calculated with adjustment for age (continuous) and body mass index (underweight/normal weight, overweight, obese)
2. Geometric Mean and 95% CI additionally adjusted for hormone use within 30 days prior to blood draw (yes, no)
3. Among participants who reported having periods at least once in the last 3 months. Due to phrasing of the questionnaire, participants who self-reported having periods could have been on cyclic hormone therapy or having bleeding despite being on continuous hormones
4. P-value for linear test for trend modeling the exposure as ordinal
5. P-value for test of interaction for those using and not using analgesics calculated using the Wald statistic
6. Among participants who had intercourse in the past 12 months
7. Among participants who completed the full version of the baseline questionnaire.
[truncated: 24 more columns]

[truncated: 3 more sheets: Table S11, Table S12, Table S13]
